# Supplementary material for: Pathogen diversity drives the evolution of generalist MHC-II alleles in human populations
Source: PLoS Biol. 2019 Jan 31;17(1):e3000131. doi: 10.1371/journal.pbio.3000131 (PMC6372212; doi:10.1371/journal.pbio.3000131)
Supplement: S1 Data — (XLSX) [file pbio.3000131.s014.xlsx]

## Sheet: HLA class II
Species	Epitope sequence
Aspergillus fumigatus	ATWTCINQQLNPKTNKWEDK
Aspergillus fumigatus	FGNRPTMEAVGAYDV
Aspergillus fumigatus	HYLLEFPTFPDGHDYKFDSK
Aspergillus fumigatus	KFDSKKPKEDPGPARVIYTY
Aspergillus fumigatus	LIKGRTPIKFGKADCDRPPK
Aspergillus fumigatus	SYPHWFTNGYDGNGKLIKGR
Aspergillus fumigatus	GAEFTVAKQGDAPTI
Aspergillus fumigatus	ARVIYTYPNKVFCGI
Aspergillus fumigatus	LDGFNWAVNDIVSKG
Aspergillus fumigatus	VDVVAVLAYNDAYVM
Aspergillus fumigatus	ALAAVLPLCSAQTWSKCNPL
Aspergillus fumigatus	EALQYFALEAYAFDI
Aspergillus fumigatus	EAYAFDIAAPGVGCA
Aspergillus fumigatus	ESDDLDEVDWEVLGGDTTQV
Aspergillus fumigatus	ESYTYSDNSGSWQSIKFDGS
Aspergillus fumigatus	HFADGYDEVIALAKS
Aspergillus fumigatus	HVPEYIEKLPEIRAK
Aspergillus fumigatus	IPINYNASKEWADKK
Aspergillus fumigatus	KNHLEFSSAETVLKH
Aspergillus fumigatus	KRYALVIDHGKITYA
Aspergillus fumigatus	PTIDTDFYFFFGKAEVVMKA
Aspergillus fumigatus	SDPDARFSKSIGWAD
Aspergillus fumigatus	STYTADFTSASALDQWEVTA
Aspergillus fumigatus	VATPQETFHTYTIDWTKDAV
Aspergillus fumigatus	YNDAYVMSAWGKANQ
Aspergillus fumigatus	AAGAESLFAASSFTG
Aspergillus fumigatus	ACALVFGAVAAVLAF
Aspergillus fumigatus	ANAVCPYMTGELNRR
Aspergillus fumigatus	DDFANDLKEGLRTFK
Aspergillus fumigatus	DFSNITAASFLAKEG
Aspergillus fumigatus	DGASKLVKFHWKSLQ
Aspergillus fumigatus	GKLVRAVSSSFEDVW
Aspergillus fumigatus	GKMQLNRNPRNYFAE
Aspergillus fumigatus	GSRGSSDLARDVHGF
Aspergillus fumigatus	HGVFTSYGDFSNITA
Aspergillus fumigatus	IPVFFIQDAILFPDL
Aspergillus fumigatus	IVPEEFVPITKLGKM
Aspergillus fumigatus	KEGKQTPVFVRFSTV
Aspergillus fumigatus	LIDGFRFGKTVGALG
Aspergillus fumigatus	LRDRLKDDGVDVVLV
Aspergillus fumigatus	PEPDPTFYHNNKTAD
Aspergillus fumigatus	QRFDHERVPERAVHA
Aspergillus fumigatus	TLLEDFIFRQKIQRF
Aspergillus fumigatus	VIDAIRFENANVKSP
Aspergillus fumigatus	VKNNVIIQLNRIDND
Bacillus anthracis	GDLSIPSSELENIPSENQYF
Bacillus anthracis	GRIDKNVSPEARHPLVAAYP
Bacillus anthracis	GYTVDVKNKRTFLSPWISNI
Bacillus anthracis	IDKDIRKILSGYIVEIEDTE
Bacillus anthracis	LLFTNQLKEHPTDFSVEFLE
Bacillus anthracis	NANIRYVNTGTAPIYNVLPT
Bacillus anthracis	SDVLEMYKAIGGKIYIVDGD
Bacillus anthracis	SEVHGNAEVHASFFDIGGSV
Bacillus anthracis	TAPIYNVLPTTSLVLGKNQT
Bacillus anthracis	VERRIAAVNPSDPLETTKPD
Bacillus anthracis	YGKDALLHEHYVYAKEGYEP
Bacillus anthracis	YNDKLPLYISNPNYKVNVYA
Bacillus anthracis	YVYAKEGYEPVLVIQSSEDY
Bacillus anthracis	YYEIGKILSRDILSKINQPY
Bacillus anthracis	FHYDRNNIAVGADESVVKEA
Bacillus anthracis	FSNSNSSTVAIDHSLSLAGE
Bacillus anthracis	LAGERTWAETMGLNTADTAR
Bacillus anthracis	LEKGRLYQIKIQYQRENPTE
Bacillus anthracis	LGYYFSDLNFQAPMVVTSST
Bacillus anthracis	NWSEVLPQIQETTARIIFNG
Bacillus anthracis	PNYKVNVYAVTKENTIINPS
Bacillus anthracis	QNKKEVISSDNLQLPELKQK
Bacillus anthracis	TDQVYGNIATYNFENGRVRV
Bacillus anthracis	AVDDYAGYLLDKNQSDLVTN
Bacillus anthracis	EAQLNINQEWNKALGLPKYT
Bacillus anthracis	EIMKHIVKIEVKGEEAVKKE
Bacillus anthracis	EYIRIDAKVVPKSKIDTKIQ
Bacillus anthracis	HQSIGSTLYNKIYLYENMNI
Bacillus anthracis	IKQHYQHWSDSLSEEGRGLL
Bacillus anthracis	INLDVRKQYKRDIQNIDALL
Bacillus anthracis	KDDIIHSLSQEEKELLKRIQ
Bacillus anthracis	KIYLYENMNINNLTATLGAD
Bacillus anthracis	KLITFNVHNRYASNIVESAY
Bacillus anthracis	KTFQFINDQIKFIINS
Bacillus anthracis	LDNERLKWRIQLSPDTRAGY
Bacillus anthracis	LILNEWKNNIQSDLIKKVTN
Bacillus anthracis	MLSRYEKWEKIKQHYQHWSD
Bacillus anthracis	NKALGLPKYTKLITFNVHNR
Bacillus anthracis	PKSKIDTKIQEAQLNINQEW
Bacillus anthracis	QLSPDTRAGYLENGKLILQR
Bacillus anthracis	QNSNEVQEVFAKAFAYYIEP
Bacillus anthracis	QSDLIKKVTNYLVDGNGRFV
Bacillus anthracis	VENTEKALNVYYEIGKILSR
Bacillus anthracis	VKGEEAVKKEAAEKLLEKVP
Bacillus anthracis	VLVIQSSEDYVENTEKALNV
Bacillus anthracis	YLVDGNGRFVFTDITLPNIA
Bacillus anthracis	AAEKLLEKVPSDVLEMYKAI
Bacillus anthracis	AGPTVPDRDNDGIPDSLEVE
Bacillus anthracis	DKNQSDLVTNSKKFIDIFKE
Bacillus anthracis	DMLNISSLRQDGKTFIDFKK
Bacillus anthracis	DTGGLIDSPSINLDVRKQYK
Bacillus anthracis	EKEFLKKLQIDIRDSLSEEE
Bacillus anthracis	ENIPSENQYFQSAIWSGFIK
Bacillus anthracis	EQVHSKGLYVPESRSILLHG
Bacillus anthracis	EQYTHQDEIYEQVHSKGLYV
Bacillus anthracis	FRLMHSTDHAERLKVQKNAP
Bacillus anthracis	GLKEVINDRYDMLNISSLRQ
Bacillus anthracis	IKLNAKMNILIRDKRFHYDR
Bacillus anthracis	KKLQIPIEPKKDDIIHSLSQ
Bacillus anthracis	LQLPELKQKSSNSRKKRSTS
Bacillus anthracis	LSLEELKDQRMLARYEKWEK
Bacillus anthracis	MIVDINERPALDNERLKWRI
Bacillus anthracis	NNLTATLGADLVDSTDNTKI
Bacillus anthracis	PITMNYNQFLELEKTKQLRL
Bacillus anthracis	QKFLDVLNTIKNASDSDGQD
Bacillus anthracis	QYQGKDITEFDFNFDQQTSQ
Bacillus anthracis	SEGFIHEFGHAVDDYAGYLL
Bacillus anthracis	SKKFIDIFKEEGSNLTSYGR
Bacillus anthracis	SSNPLSEKEKEFLKKLKLDI
Bacillus anthracis	VDDQEVINKASNSNKIRLEK
Bacillus anthracis	VKKSDEYTFATSADNHVTMW
Bacillus anthracis	DVQIIKQSEKEYIRIDAKVV
Bacillus anthracis	EGSNLTSYGRTNEAEFFAEA
Bacillus anthracis	FTDITLPNIAEQYTHQDEIY
Bacillus anthracis	LQRNIGLEIKDVQIIKQSEK
Bacillus anthracis	PESRSILLHGPSKGVELRND
Bacillus anthracis	PSKGVELRNDSEGFIHEFGH
Bacillus anthracis	TNEAEFFAEAFRLMHSTDHA
Bacillus anthracis	YASNIVESAYLILNEWKNNI
Bacillus anthracis	GMHVKEKEKNKDENKRKDEE
Bacillus anthracis	QPYDINQRLQDTGGLIDSPS
Bordetella pertussis	QQTRANPNPYTSRRSVAS
Bordetella pertussis	MAAWSERAGEAMVLVYYESIAYSF
Bordetella pertussis	ASSPDAHVPFCFGKDLKRPGSSPME
Bordetella pertussis	DVPYVLVKTNMVVTSVAMKPYEVTPT
Bordetella pertussis	QLTFEGKPALELIRMVECSGKQDCP
Bordetella pertussis	SSPMEVMLRAVFMQQRPLRMFLGPK
Bordetella pertussis	GGVGLASTLWYAESNALSKRLGEL
Bordetella pertussis	GTLVRIAPVIGACMARQA
Bordetella pertussis	IRRVTRVYHNGITGETTT
Bordetella pertussis	IVKTGERQHGIHIQGSDPGGVRTA
Bordetella pertussis	LRDTNVTAVPASGAPAAVSVLGAS
Bordetella pertussis	PEAPAPQPPAGRELSAAANAAVNT
Bordetella pertussis	AAFIALYPNSQLAPT
Bordetella pertussis	KPDQGEVVAVGPGKKTEDG
Bordetella pertussis	VKAQNITNKRAALIEA
Bordetella pertussis	YYSNVTATRLLSSTNS
Bordetella pertussis	SPNLTDERAAQAGVT
Borrelia burgdorferi	AAWNSGTSTLTITVNSKKTK
Borrelia burgdorferi	CKQNVSSLDEKNSVSVD
Borrelia burgdorferi	DLVFTKENTITVQQYDSNGT
Borrelia burgdorferi	EDGKTLVSKKVTSKDKSSTE
Borrelia burgdorferi	EKFNEKGEVSEKIITRADGT
Borrelia burgdorferi	EKIITRADGTRLEYTEIKSD
Borrelia burgdorferi	EKTTLVVKEGTVTLSKNISK
Borrelia burgdorferi	EKVLVRMKELAVQSGNG
Borrelia burgdorferi	GSGKAKEVLKSYVLEGTLTA
Borrelia burgdorferi	GVLEGVKADKSKVKLTISDD
Borrelia burgdorferi	KEKNKDGKYDLIATVDKLEL
Borrelia burgdorferi	KGTSDKNNGSGVLEGVKADK
Borrelia burgdorferi	KLEGSAVEITKLDEIKNALK
Borrelia burgdorferi	LGQTTLEVFKEDGKTLVSKK
Borrelia burgdorferi	LIATVDKLELKGTSDKNNGS
Borrelia burgdorferi	LPGEMNVLVSKEKNKDGKYD
Borrelia burgdorferi	LVGGSTRIPAIQKIVKDIF
Borrelia burgdorferi	QDEAIAVNIYAANVANLF
Borrelia burgdorferi	RLEYTEIKSDGSGKAKEVLK
Borrelia burgdorferi	SGEVSVELNDTDSSAATKKT
Borrelia burgdorferi	SKVKLTISDDLGQTTLEVFK
Borrelia burgdorferi	SYVLEGTLTAEKTTLVVKEG
Borrelia burgdorferi	TDSSAATKKTAAWNSGTSTL
Borrelia burgdorferi	TITVNSKKTKDLVFTKENTI
Borrelia burgdorferi	TTTVDANTSLAKIENAIR
Borrelia burgdorferi	TVQQYDSNGTKLEGSAVEIT
Borrelia burgdorferi	TVTLSKNISKSGEVSVELND
Borrelia burgdorferi	VLIDKKFGSPTVTKDGVS
Borrelia burgdorferi	VTSKDKSSTEEKFNEKGEVS
Brugia malayi	ADLLANINLKKADGTVKKGSDALANK
Brugia malayi	GIRPLGPKNKAPDFS
Burkholderia pseudomallei	AAQNRFTAIATTQQAGSNNL
Burkholderia pseudomallei	AEAVRRALSLLGVGDAQMEA
Burkholderia pseudomallei	AGTLSFQVGANVGQTVSVDL
Burkholderia pseudomallei	ALLQQHAQYLKSHPQRHILI
Burkholderia pseudomallei	AMLMIGALAACKSGVKLDEH
Burkholderia pseudomallei	AQAQSQIQSADFAQETANLS
Burkholderia pseudomallei	DFAQETANLSRAQVLQQAGI
Burkholderia pseudomallei	DSYSVQDQYQALLQQHAQYL
Burkholderia pseudomallei	EYNLALGQKRAEAVRRALSL
Burkholderia pseudomallei	GTIKVAIDSSGAAWSSGSTG
Burkholderia pseudomallei	LAKRSVYFDFDSYSVQDQYQ
Burkholderia pseudomallei	LTSLTNSLQRIRQLAVQASN
Burkholderia pseudomallei	MMSKKLRLAFAMLMIGALAA
Burkholderia pseudomallei	NQGVSNANDGVSILQTASSG
Burkholderia pseudomallei	NVGQTVSVDLTQSMSAAKIG
Burkholderia pseudomallei	VSILQTASSGLTSLTNSLQR
Burkholderia pseudomallei	ADDAAGLAIATRMQTQINGL
Burkholderia pseudomallei	ADKQGVFTPSGAGTNPLYTE
Burkholderia pseudomallei	AELAARPEYRELQPYARQQA
Burkholderia pseudomallei	AIFSEAKDRFCMDPATRAGN
Burkholderia pseudomallei	AKQAIRHFVDEAVKQVAHAR
Burkholderia pseudomallei	AMVSIDNALATVNNLQATLG
Burkholderia pseudomallei	ATAMVAQINAVNKPQTVSNL
Burkholderia pseudomallei	CKSGVKLDEHANQGDAVSTQ
Burkholderia pseudomallei	CMDPATRAGNVRPAFIEALG
Burkholderia pseudomallei	DGKGGFTFTDQNNQALSSTA
Burkholderia pseudomallei	DISTQTGAYQAMVSIDNALA
Burkholderia pseudomallei	EAVKQVAHARTPEIRQDAEF
Burkholderia pseudomallei	ELQPYARQQAIDLVANALPA
Burkholderia pseudomallei	ERSNTLVEFRQTVQTLEATY
Burkholderia pseudomallei	EVNRIASQTNYNGKNILDGS
Burkholderia pseudomallei	FSKIGETLGQLFRHRAPDSA
Burkholderia pseudomallei	GAAWSSGSTGQETTQINVVS
Burkholderia pseudomallei	GAGTNPLYTEIRLRADTLMG
Burkholderia pseudomallei	GPLSASDASALQQEVAQQIS
Burkholderia pseudomallei	GRQVYEATLCAIFSEAKDRF
Burkholderia pseudomallei	GTGTAASPSFQTLALSTSAT
Burkholderia pseudomallei	HVKRGEAQPRTSFAQQIKRI
Burkholderia pseudomallei	IDLVANALPAERSNTLVEFR
Burkholderia pseudomallei	IRLRADTLMGAELAARPEYR
Burkholderia pseudomallei	IRQLAVQASNGPLSASDASA
Burkholderia pseudomallei	KSHPQRHILIQGNTDERGTS
Burkholderia pseudomallei	LGVGDAQMEAVSLGKEKPVA
Burkholderia pseudomallei	LQQEVAQQISEVNRIASQTN
Burkholderia pseudomallei	LVAQQNLNGSQGALSQAITR
Burkholderia pseudomallei	MTYNPRIGGFTHVKQASFDV
Burkholderia pseudomallei	PGRVRLQGVRYVGSYRPTGD
Burkholderia pseudomallei	QETTQINVVSDGKGGFTFTD
Burkholderia pseudomallei	QGALSQAITRLSSGKRINSA
Burkholderia pseudomallei	QNNQALSSTAVTAVFGSSTA
Burkholderia pseudomallei	QTLALSTSATSALSATDQAN
Burkholderia pseudomallei	QTVQTLEATYRRAAQDASRD
Burkholderia pseudomallei	SALSATDQANATAMVAQINA
Burkholderia pseudomallei	SVLAQANSLPQQVLKLLQ
Burkholderia pseudomallei	THVKQASFDVHVKRGEAQPR
Burkholderia pseudomallei	TPEIRQDAEFGRQVYEATLC
Burkholderia pseudomallei	TQSMSAAKIGGGMVQTGQTL
Burkholderia pseudomallei	TRMQTQINGLNQGVSNANDG
Burkholderia pseudomallei	TSFAQQIKRIFSKIGETLGQ
Burkholderia pseudomallei	TTQQAGSNNLAQAQSQIQSA
Burkholderia pseudomallei	TVNNLQATLGAAQNRFTAIA
Burkholderia pseudomallei	VDPLNDPNSPLAKRSVYFDF
Burkholderia pseudomallei	VNKPQTVSNLDISTQTGAYQ
Burkholderia pseudomallei	VRPAFIEALGDAARATGLPG
Burkholderia pseudomallei	VTAVFGSSTAGTGTAASPSF
Burkholderia pseudomallei	YNGKNILDGSAGTLSFQVGA
Burkholderia pseudomallei	YVGSYRPTGDAKQAIRHFVD
Burkholderia pseudomallei	AAKIQGMNVEVVVATGYTDR
Burkholderia pseudomallei	AAQKAIDAAKSQVANDNAVA
Burkholderia pseudomallei	AATAVMAASASAQSVPASRQ
Burkholderia pseudomallei	AFADDKAFDAMLALGAAMQK
Burkholderia pseudomallei	AGGETERIPSTEPLGSSAAT
Burkholderia pseudomallei	AHNQTLSQNRAQSVVNALAQ
Burkholderia pseudomallei	ALVAQAPAPAPVAPVAPAIT
Burkholderia pseudomallei	ANQGDAVSTQPNPENVAQVT
Burkholderia pseudomallei	AQPRGFCAGVDRAIEIVERA
Burkholderia pseudomallei	AQSVVNALAQRGVAANRLSA
Burkholderia pseudomallei	ARADAALAAVVGERVAARRD
Burkholderia pseudomallei	ARSSSISNTNRTGENPMITP
Burkholderia pseudomallei	ASQTPRVTGMHDALVQRHVS
Burkholderia pseudomallei	ATQNRQDAVKFMAPQCDVVI
Burkholderia pseudomallei	AVAGSGAQRVELARPKPDAQ
Burkholderia pseudomallei	AVNDNWVNGTGEWVWMNGTN
Burkholderia pseudomallei	AVRVEDWISRRGSDPVSLDE
Burkholderia pseudomallei	AWRREHKDLDKLNHYSFGDV
Burkholderia pseudomallei	CPLVTKVHVEVAKMRQEGVD
Burkholderia pseudomallei	DAARATGLPGADKQGVFTPS
Burkholderia pseudomallei	DNATEAGRAQNRRVEIYLRA
Burkholderia pseudomallei	DQYAITPAFTPLLNDLATTL
Burkholderia pseudomallei	DRAIEIVERAIAMHGAPIYV
Burkholderia pseudomallei	DTLLIARDPREIKNAIEKSV
Burkholderia pseudomallei	DVPIDPTSIEYLENTSFAEH
Burkholderia pseudomallei	DVRRLELPDPERVALVTQTT
Burkholderia pseudomallei	EIKNAIEKSVTDFGGLENYK
Burkholderia pseudomallei	ELARPKPDAQTRATDRRTVS
Burkholderia pseudomallei	ELCWRDAFWTPATANAKCDG
Burkholderia pseudomallei	ELTGGADPFALMTPVCGLSA
Burkholderia pseudomallei	EQIDPAWVAGKRRIGVTAGA
Burkholderia pseudomallei	ERVALVTQTTLSVDDAAEII
Burkholderia pseudomallei	EVEGTMGQVERGMHLVESVE
Burkholderia pseudomallei	FEERDAVLLGGSSDNEFVKL
Burkholderia pseudomallei	FETVTEASFPGKWKIIYFYP
Burkholderia pseudomallei	FMAPQCDVVIVVGSPNSSNS
Burkholderia pseudomallei	FTVVAAKPGFNNHEENGQSA
Burkholderia pseudomallei	FVEELEEVPSGNTVIFSAHG
Burkholderia pseudomallei	GAAQMTAAIAGGALQATTSL
Burkholderia pseudomallei	GAGIGALAGGGKGAAIGAGV
Burkholderia pseudomallei	GALKAKFPAIREPKKQDICY
Burkholderia pseudomallei	GALVGGVTGYNWQAIKNKLA
Burkholderia pseudomallei	GASAQQQGADRAEQKEDENA
Burkholderia pseudomallei	GCATQQGTNTAVGTGTGAAL
Burkholderia pseudomallei	GETVRHEIDHGGERMSDEHA
Burkholderia pseudomallei	GEWVWMNGTNELCWRDAFWT
Burkholderia pseudomallei	GGALQATTSLGGAMQQMKSL
Burkholderia pseudomallei	GGAMQQMKSLSTKSMSIEKE
Burkholderia pseudomallei	GGERMSDEHASVLAQEAPAR
Burkholderia pseudomallei	GGMVQTGQTLGTIKVAIDSS
Burkholderia pseudomallei	GGQIGKNQIDGASAQQQGAD
Burkholderia pseudomallei	GINNVGKTGQAGGETERIPS
Burkholderia pseudomallei	GKGAAIGAGVGALVGGVTGY
Burkholderia pseudomallei	GKWKIIYFYPKDFTFVCPTE
Burkholderia pseudomallei	GLEREHKRLAASQTPRVTGM
Burkholderia pseudomallei	GNTVIFSAHGVSKAVRDEAA
Burkholderia pseudomallei	GSSDNEFVKLAWRREHKDLD
Burkholderia pseudomallei	GVAAYMVDAPEQIDPAWVAG
Burkholderia pseudomallei	GVKRAAGDAPRAAADAPQRF
Burkholderia pseudomallei	HAEQALELRGINKPVLSNDE
Burkholderia pseudomallei	HDALVQRHVSLDGAKAAHGE
Burkholderia pseudomallei	HEENLVKAGRQQMKGDLLQS
Burkholderia pseudomallei	HKFLIDLPALTQGPRTAYII
Burkholderia pseudomallei	IAMHGAPIYVRHEIVHNKYV
Burkholderia pseudomallei	IARLRELGVTNVRALEGIEE
Burkholderia pseudomallei	IGSDKYNDRLSLRRAQAVKS
Burkholderia pseudomallei	IISSNLGLKHRVTLRKATLA
Burkholderia pseudomallei	ILDGLQTDELCPCNRAIGGATL
Burkholderia pseudomallei	INKPVLSNDEVSHVKIKRDT
Burkholderia pseudomallei	IQHVSVNNLNVGRSPEEILR
Burkholderia pseudomallei	IVEFAKLAKQFEERDAVLLG
Burkholderia pseudomallei	IVMIGHKGHPEVEGTMGQVE
Burkholderia pseudomallei	KAVRDDGRALARADAALAAV
Burkholderia pseudomallei	KDFTFVCPTEIVEFAKLAKQ
Burkholderia pseudomallei	KGELIDQLGVRDKEAGVALR
Burkholderia pseudomallei	KLNHYSFGDVKGELIDQLGV
Burkholderia pseudomallei	KLTMLAHDAMMSAAAQDRSI
Burkholderia pseudomallei	KMPDDVQTRLLASILQIDKD
Burkholderia pseudomallei	KNRKQLIACLAPDRRVEVEV
Burkholderia pseudomallei	KRRIGVTAGASAPEVLAQAV
Burkholderia pseudomallei	KVYTEGKGKRNPVTGNTCKQ
Burkholderia pseudomallei	LASILQIDKDPHKVDIKKLH
Burkholderia pseudomallei	LDGAKAAHGEGVKRAAGDAP
Burkholderia pseudomallei	LDGKLRFASHEYDFRQFQRN
Burkholderia pseudomallei	LFDFDKAVLKPAGKQKLDEL
Burkholderia pseudomallei	LFRHRAPDSAPGRVRLQGVR
Burkholderia pseudomallei	LGHDEASWAQNRRADLVYQQ
Burkholderia pseudomallei	LKPQAELKQFHAEQALELRG
Burkholderia pseudomallei	LMTPVCGLSANNIFKLMTEK
Burkholderia pseudomallei	LNQLLSKDFSKMPDDVQTRL
Burkholderia pseudomallei	LSVDDAAEIIGALKAKFPAI
Burkholderia pseudomallei	MKTVGDKLEAFTVVAAKPGF
Burkholderia pseudomallei	MLALGAAMQKNVQSDLAMQG
Burkholderia pseudomallei	MLEHGVMKIPGINNVGKTGQ
Burkholderia pseudomallei	MLGINSNINSLVAQQNLNGS
Burkholderia pseudomallei	MNKLSKLAFIAATAVMAASA
Burkholderia pseudomallei	MNTKIATRLSVFALAGALLA
Burkholderia pseudomallei	MSAAAQDRSIGAAQMTAAIA
Burkholderia pseudomallei	MSIGVQSSGINISHAELSRL
Burkholderia pseudomallei	MSSTDTLSGQVAAADAEILL
Burkholderia pseudomallei	NISHAELSRLVDAGKSEQGD
Burkholderia pseudomallei	NNHEENGQSAFETVTEASFP
Burkholderia pseudomallei	NNIFKLMTEKDVPIDPTSIE
Burkholderia pseudomallei	NPVTGNTCKQKNRKQLIACL
Burkholderia pseudomallei	NQNPQITASVVGYTDSTGSA
Burkholderia pseudomallei	NVPSSVTFATDQYAITPAFT
Burkholderia pseudomallei	NVQSDLAMQGKLTMLAHDAM
Burkholderia pseudomallei	NVRALEGIEENVSFPLPRGL
Burkholderia pseudomallei	NWQAIKNKLAPSAQQTGTQV
Burkholderia pseudomallei	PAGKQKLDELAAKIQGMNVE
Burkholderia pseudomallei	PATANAKCDGALVAQAPAPA
Burkholderia pseudomallei	PHKVDIKKLHLDGKLRFASH
Burkholderia pseudomallei	PLLNDLATTLNQNPQITASV
Burkholderia pseudomallei	PNPENVAQVTVDPLNDPNSP
Burkholderia pseudomallei	PSAQQTGTQVTEQPDGSLKL
Burkholderia pseudomallei	PVAPVAPAITSQKITYQADT
Burkholderia pseudomallei	QGMGASNPIADNATEAGRAQ
Burkholderia pseudomallei	QGNTDERGTSEYNLALGQKR
Burkholderia pseudomallei	QHRIDMHGMRHEENLVKAGR
Burkholderia pseudomallei	QQMKGDLLQSGGQIGKNQID
Burkholderia pseudomallei	QQTAMAAASTRDEAAHRSRE
Burkholderia pseudomallei	QSDLGGGALPAVRVEDWISR
Burkholderia pseudomallei	RAAADAPQRFAFADDKAFDA
Burkholderia pseudomallei	RAEQKEDENAQQTAMAAAST
Burkholderia pseudomallei	RDEAAHRSREAAQKAIDAAK
Burkholderia pseudomallei	RDKEAGVALRATFIVDPDNT
Burkholderia pseudomallei	REPKKQDICYATQNRQDAVK
Burkholderia pseudomallei	RGMHLVESVEDVRRLELPDP
Burkholderia pseudomallei	RGSDPVSLDELNQLLSKDFS
Burkholderia pseudomallei	RGVAANRLSAQGMGASNPIA
Burkholderia pseudomallei	RHEIVHNKYVVEDLKKKGAI
Burkholderia pseudomallei	RRAAQDASRDEKGATNAADGA
Burkholderia pseudomallei	RTGENPMITPIISSNLGLKH
Burkholderia pseudomallei	RVEVEVVGTQEVQKTTVPAQ
Burkholderia pseudomallei	RVTLRKATLASLMQSLSGES
Burkholderia pseudomallei	SAPEVLAQAVIARLRELGVT
Burkholderia pseudomallei	SAQSVPASRQAVNDNWVNGT
Burkholderia pseudomallei	SLMQSLSGESSNRVMWNDRY
Burkholderia pseudomallei	SLRRAQAVKSYLVSKGVPAN
Burkholderia pseudomallei	SNRVMWNDRYDTLLIARDPR
Burkholderia pseudomallei	SPAGPLGGLPARSSSISNTN
Burkholderia pseudomallei	SQKITYQADTLFDFDKAVLK
Burkholderia pseudomallei	SRLREVAEKRGVAAYMVDAP
Burkholderia pseudomallei	STKSMSIEKELKPQAELKQF
Burkholderia pseudomallei	SVLAQEAPARQHRIDMHGMR
Burkholderia pseudomallei	TDFGGLENYKELTGGADPFA
Burkholderia pseudomallei	TEPLGSSAATSPAGPLGGLP
Burkholderia pseudomallei	TEQPDGSLKLNVPSSVTFAT
Burkholderia pseudomallei	TQGPRTAYIIQSDLGGGALP
Burkholderia pseudomallei	TRATDRRTVSGLEREHKRLA
Burkholderia pseudomallei	VAAADAEILLAQPRGFCAGV
Burkholderia pseudomallei	VAKMRQEGVDIVMIGHKGHP
Burkholderia pseudomallei	VDAGKSEQGDKAVRDDGRAL
Burkholderia pseudomallei	VEDLKKKGAIFVEELEEVPS
Burkholderia pseudomallei	VFALAGALLAGCATQQGTNT
Burkholderia pseudomallei	VGERVAARRDAVAGSGAQRV
Burkholderia pseudomallei	VGRSPEEILRILDGLQTDEL
Burkholderia pseudomallei	VGYTDSTGSAAHNQTLSQNR
Burkholderia pseudomallei	VNTLDSHKNYVVIVNDGRLG
Burkholderia pseudomallei	VRGLRIYDATCPLVTKVHVE
Burkholderia pseudomallei	VSHVKIKRDTGETVRHEIDH
Burkholderia pseudomallei	VSKAVRDEAAVRGLRIYDAT
Burkholderia pseudomallei	VSLGKEKPVALGHDEASWAQ
Burkholderia pseudomallei	VVGSPNSSNSSRLREVAEKR
Burkholderia pseudomallei	VVIVNDGRLGHKFLIDLPAL
Burkholderia pseudomallei	VVVATGYTDRIGSDKYNDRL
Burkholderia pseudomallei	YLENTSFAEHVNTLDSHKNY
Burkholderia pseudomallei	YLVSKGVPANKVYTEGKGKR
Burkholderia pseudomallei	APGTPRRLTIETGQLVTRLC
Burkholderia pseudomallei	DPLPPAMLYHELVGLLGRLS
Burkholderia pseudomallei	DRGDQVHICIVDKQWNLKKL
Burkholderia pseudomallei	KLVDLQLPGARLNALPNPPR
Burkholderia pseudomallei	RMRLANLDAFDPLPPAMLYH
Burkholderia pseudomallei	AALPDALAFARACAMRFGRL
Burkholderia pseudomallei	AHLVLRSLIDELQSTLRVRL
Burkholderia pseudomallei	ALPDGRWAYFAVRDHAFMPN
Burkholderia pseudomallei	ALPIARVAGRNASRTVSLDP
Burkholderia pseudomallei	APGGWRLERYECTPGTAHYA
Burkholderia pseudomallei	ARSGPVAPPWAALPDALAFA
Burkholderia pseudomallei	ASPTWRAYRLNANLGGIAPP
Burkholderia pseudomallei	ASTSAQRVLSTGGGVADLIE
Burkholderia pseudomallei	AVRDHAFMPNGDWVGSREEA
Burkholderia pseudomallei	CLALQAARTGGPEMAFGDVE
Burkholderia pseudomallei	DAAAKLERLLPEQGPRAPLA
Burkholderia pseudomallei	DLDQDGLGLGRLGLRHARGV
Burkholderia pseudomallei	DRELGYDHDDLQTSFEPLAM
Burkholderia pseudomallei	DTDGERATLDVPLTAPTAND
Burkholderia pseudomallei	DTTTATAPVEVIVLTNAGLM
Burkholderia pseudomallei	EAEEREAALERVRAELAARQ
Burkholderia pseudomallei	EAVELAKKLKFDLMVLRIDR
Burkholderia pseudomallei	ECTPGTAHYAWARNGSNVRY
Burkholderia pseudomallei	EFVRAIDVPGLRVERIAYQN
Burkholderia pseudomallei	EKLRQLLPQQTKLGAVEQIQ
Burkholderia pseudomallei	ELERQGFQNFQPKRLDDLLP
Burkholderia pseudomallei	ELQSTLRVRLASTSAQRVLS
Burkholderia pseudomallei	ELVGLLGRLSVLPGVDEELA
Burkholderia pseudomallei	ETGQLVTRLCWKSQLRSDEV
Burkholderia pseudomallei	ETPVLPLRFEDRGDQVHICI
Burkholderia pseudomallei	EVPDLAVGLDAPGTPRRLTI
Burkholderia pseudomallei	FAYWHHRAKVEAEEREAALE
Burkholderia pseudomallei	FDLMVLRIDRGVAAAGYANT
Burkholderia pseudomallei	FEVESTDPFWKQTLAGSAMA
Burkholderia pseudomallei	FQDGTAFSLPSDDPLPPPLE
Burkholderia pseudomallei	GDWVGSREEALERLHTDYAW
Burkholderia pseudomallei	GGWNVVIGEPELERQGFQNF
Burkholderia pseudomallei	GPEMAFGDVELASRYRAVST
Burkholderia pseudomallei	GSRELVAKSRGVLVFPDVIQ
Burkholderia pseudomallei	GVAAAGYANTRDGFAPGHLS
Burkholderia pseudomallei	HFQQLERHLAHQASLRLGQT
Burkholderia pseudomallei	HQASLRLGQTSNHGWGFTLL
Burkholderia pseudomallei	IFAFSAAMPAEKLRQLLPQQ
Burkholderia pseudomallei	KQTLAGSAMALRIVGDFPDL
Burkholderia pseudomallei	LASRYRAVSTEVPDLAVGLD
Burkholderia pseudomallei	LEGAFYNGRRQPAPNWLGAF
Burkholderia pseudomallei	LERLHTDYAWGGWNVVIGEP
Burkholderia pseudomallei	LGAMVSRAIALEGAFYNGRR
Burkholderia pseudomallei	LLLRQAIAEYRMRLANLDAF
Burkholderia pseudomallei	LLVVEPGATLDTDGERATLD
Burkholderia pseudomallei	LQTSFEPLAMMLRQALARVI
Burkholderia pseudomallei	LRIVGDFPDLRFEAWGLRDGKVA
Burkholderia pseudomallei	LRVERIAYQNNQWTLEGVLY
Burkholderia pseudomallei	LSPRAALIAATAACVVLGGA
Burkholderia pseudomallei	LVKMGANGAIDTTTATAPVE
Burkholderia pseudomallei	MHKRNLVLKAAAALVVGSLA
Burkholderia pseudomallei	MLRQALARVIETPVLPLRFE
Burkholderia pseudomallei	MSAQVIQIGRQRFVGGLFWQ
Burkholderia pseudomallei	MSSLPVGPVAWSDGMLIETQ
Burkholderia pseudomallei	NANLGGIAPPEFVRAIDVPG
Burkholderia pseudomallei	NASRTVSLDPRFIPPLLDTR
Burkholderia pseudomallei	NLAQQAAALPASPTWRAYRL
Burkholderia pseudomallei	PEQGPRAPLANLAQQAAALP
Burkholderia pseudomallei	QIPYYAQSTYFEVESTDPFW
Burkholderia pseudomallei	QPAPNWLGAFALPDGRWAYF
Burkholderia pseudomallei	QPKRLDDLLPRRGGRPRTER
Burkholderia pseudomallei	QRFVGGLFWQSLSRRNELRA
Burkholderia pseudomallei	RACAMRFGRLAPGGWRLERY
Burkholderia pseudomallei	RDGFAPGHLSLGAMVSRAIA
Burkholderia pseudomallei	RFIPPLLDTRAHLVLRSLID
Burkholderia pseudomallei	RLGLRHARGVFQDGTAFSLP
Burkholderia pseudomallei	RLNALPNPPRQIPYYAQSTY
Burkholderia pseudomallei	RRGGRPRTERWWALRPVERR
Burkholderia pseudomallei	RVRAELAARQARSGPVAPPW
Burkholderia pseudomallei	SDDPLPPPLETELAQAGDIA
Burkholderia pseudomallei	SLSRRNELRAEAVELAKKLK
Burkholderia pseudomallei	SNHGWGFTLLDLDQDGLGLG
Burkholderia pseudomallei	TAACVVLGGAFAYWHHRAKV
Burkholderia pseudomallei	TELAQAGDIACLALQAARTG
Burkholderia pseudomallei	TGGGVADLIELLLRQAIAEY
Burkholderia pseudomallei	TKLGAVEQIQKLVDLQLPGA
Burkholderia pseudomallei	TLSRLYSTVRGSRELVAKSR
Burkholderia pseudomallei	TPLADDSVVRTQLLARLQWL
Burkholderia pseudomallei	TQLLARLQWLDAAAKLERLL
Burkholderia pseudomallei	VDKQWNLKKLIFAFSAAMPA
Burkholderia pseudomallei	VIVLTNAGLMGDVSISGTKVTKLKI
Burkholderia pseudomallei	VLPGVDEELADRELGYDHDD
Burkholderia pseudomallei	VPLTAPTANDTPLADDSVVR
Burkholderia pseudomallei	WAAGADASVALVKMGANGAI
Burkholderia pseudomallei	WARNGSNVRYLLVVEPGATL
Burkholderia pseudomallei	WKSQLRSDEVALPIARVAGR
Burkholderia pseudomallei	WSDGMLIETQHFQQLERHLA
Burkholderia pseudomallei	WWALRPVERRLSPRAALIAA
Burkholderia pseudomallei	AAALVVGSLALAGCTTTPDK
Burkholderia pseudomallei	AGLIIGGQTGNGALRVGGAT
Burkholderia pseudomallei	AIVFLFMTQDALDKFRNSDG
Burkholderia pseudomallei	ALDKFRNSDGWAAGADASVA
Burkholderia pseudomallei	GVLVFPDVIQAGLIIGGQTG
Burkholderia pseudomallei	LAGCTTTPDKPANAATNASK
Burkholderia pseudomallei	NGALRVGGATVGYYNTSSLS
Burkholderia pseudomallei	PANAATNASKRQAIDASVDA
Burkholderia pseudomallei	RQAIDASVDATLSRLYSTVR
Burkholderia pseudomallei	VGLQAGAQSKAIVFLFMTQD
Burkholderia pseudomallei	VGYYNTSSLSVGLQAGAQSK
Candida albicans	ATGQIIFGGVDNAKYSGSLI
Candida albicans	DCNLSGDVVFNFSKNAKISV
Candida albicans	DSTSIDQGILGVGYKTNEAG
Candida albicans	GDDGQPYDKCQLLFDVNDAN
Candida albicans	GKTINTDNVDVLLDSGTTIT
Candida albicans	IKAFNGKLTQDSNGNSFYEV
Candida albicans	ILGDNFLRSAYIVYDLDDNE
Candida albicans	IMLNIVGSLIALPVTSDREL
Candida albicans	KKQGVIAKNAYSLILILQMS
Candida albicans	NFSKNAKISVPASEFAASLQ
Candida albicans	PASEFAASLQGDDGQPYDKC
Candida albicans	PRDKSFSVGLIMLNIVGSLI
Candida albicans	QLLFDVNDANILGDNFLRSA
Candida albicans	SIKNQVLADVDSTSIDQGIL
Candida albicans	VLLDSGTTITYLQQDLADQI
Candida albicans	VTLHNEQVTYAADITVGSNN
Candida albicans	YIVYDLDDNEISLAQVKYTS
Candida albicans	YKDTVGFGGVSIKNQVLADV
Candida albicans	YLQQDLADQIIKAFNGKLTQ
Candida albicans	YSLILILQMSPRDKSFSVGL
Candida albicans	YSLYLNSPDAATGQIIFGGV
Candida albicans	IASEIAQLSGFNVIR
Candida albicans	SSITSGIESLAEAVK
Chlamydia trachomatis	AINRYLKRKGKVWIRVFPDKSVT
Chlamydia trachomatis	KVVVDQIRKISKPVQH
Chlamydia trachomatis	QNLLKAEKGNKAAAQR
Clostridium botulinum	CMENNSGWKVSLNYGEIIW
Clostridium botulinum	DQKPISNLGNIHASNNIMF
Clostridium botulinum	ENFSTSFWIRIPKYFNSIS
Clostridium botulinum	EVILKNAIVYNSMYENFST
Clostridium botulinum	GEIIWTLQDTQEIKQRVVF
Clostridium botulinum	IGFIGFHQFNNIAKLVASN
Clostridium botulinum	ILSALEIPDVGNLSQVVVM
Clostridium botulinum	KINIGSKVNFDPIDKNQIQ
Clostridium botulinum	KKYASGNKDNIVRNNDRVY
Clostridium botulinum	KNQIQLFNLESSKIEVILK
Clostridium botulinum	KYVDNQRLLSTFTEYIKNI
Clostridium botulinum	KYVDVNNVGIRGYMYLKGP
Clostridium botulinum	LNEKEIKDLYDNQSNSGIL
Clostridium botulinum	LVASNWYNRQIERSSRTLG
Clostridium botulinum	NDRVYINVVVKNKEYRLAT
Clostridium botulinum	NKCKMNLQDNNGNDIGFIG
Clostridium botulinum	NNIMFKLDGCRDTHRYIWI
Clostridium botulinum	NSGILKDFWGDYLQYDKPY
Clostridium botulinum	QRVVFKYSQMINISDYINR
Clostridium botulinum	QVVVMKSKNDQGITNKCKM
Clostridium botulinum	RLNNSKIYINGRLIDQKPI
Clostridium botulinum	RYIWIKYFNLFDKELNEKE
Clostridium botulinum	SRTLGCSWEFIPVDDGWGERPL
Clostridium botulinum	YDKPYYMLNLYDPNKYVDV
Clostridium botulinum	YESNHLIDLSRYASKINIG
Clostridium botulinum	YIKNIINTSILNLRYESNH
Clostridium botulinum	YLKGPRGSVMTTNIYLNSS
Clostridium botulinum	YLNSSLYRGTKFIIKKYAS
Clostridium botulinum	YRLATNASQAGVEKILSAL
Clostridium tetani	AFCPEYVPTFDNVIENITSL
Clostridium tetani	AFRNVDGSGLVSKLIG
Clostridium tetani	AGEVRQITFRDLPDKFNAYL
Clostridium tetani	AIHLVNNESSEVIVHKAMDI
Clostridium tetani	AKKQLLEFDTQSKNILMQYI
Clostridium tetani	ANSKFIGITELKKLESKINK
Clostridium tetani	DIIDDFTNESSQKTTIDKIS
Clostridium tetani	DISGFNSSVITYPDAQLVPG
Clostridium tetani	DPNRDILIASNWYFNHLKDK
Clostridium tetani	DPNYLRTDSDKDRFLQTMVKLFNRIKN
Clostridium tetani	DTIIMMEPPYCKGLDIYYKA
Clostridium tetani	EEKANKAMININIFMRESSR
Clostridium tetani	EKIIKTIDNFLEKRYEKWIE
Clostridium tetani	ELGKKFNIKTRLSYFSMNHD
Clostridium tetani	ETTGVVLLLEYIPEITLPVI
Clostridium tetani	FDKDSNGQYIVNEDKFQILY
Clostridium tetani	FLRDFWGNPLRYDTEYYLIP
Clostridium tetani	FNAYLANKWVFITITNDRLS
Clostridium tetani	FNLLEQDPSGATTKSAMLTN
Clostridium tetani	FQILYNSIMYGFTEIELGKK
Clostridium tetani	GTNEYSIISSMKKHSLSIGS
Clostridium tetani	HLKDKILGCDWYFVPTDEGWTND
Clostridium tetani	IKNDLYEKTLNDYKAIANKL
Clostridium tetani	IPLYKKMEAVKLRDLKTYSV
Clostridium tetani	ITGLGAIREDNNITLKLDRC
Clostridium tetani	IVPYIGPALNIVKQGYEGNF
Clostridium tetani	IYYKAFKITDRIWIVPERYE
Clostridium tetani	KDVQLKNITDYMYLTNAPSY
Clostridium tetani	KEQIADEINNLKNKLEEKAN
Clostridium tetani	KSNAASTIEIHNIDDNTIYQ
Clostridium tetani	LCKKIIPPTNIRENLYNRTA
Clostridium tetani	LEKRYEKWIEVYKLVKAKWL
Clostridium tetani	LFTFGGQDANLISIDIKNDL
Clostridium tetani	LKSEYKGQNMRVNTNAFRNV
Clostridium tetani	LLDKIINAIPYLGNSYSLLD
Clostridium tetani	LPVIAALSIAESSTQKEKII
Clostridium tetani	LYGMQVSSHEIIPSKQEIYM
Clostridium tetani	MFNNFTVSFWLRVPKVSASH
Clostridium tetani	MTNSVDDALINSTKIYSYFP
Clostridium tetani	NDRLSSANLYINGVLMGSAE
Clostridium tetani	NEEDIDVILKKSTILNLDIN
Clostridium tetani	NIDDNTIYQYLYAQKSPTTL
Clostridium tetani	NITSLTIGKSKYFQDPALLL
Clostridium tetani	NKNEVRGIVLRVDNKNYFPC
Clostridium tetani	NLDINNDIISDISGFNSSVI
Clostridium tetani	NNITLKLDRCNNNNQYVSID
Clostridium tetani	NNNEHIVGYPKDGNAFNNLD
Clostridium tetani	NYFPCRDGFGSIMQMAFCPE
Clostridium tetani	PALLLMHELIHVLHGLYGMQ
Clostridium tetani	PERYEFGTKPEDFNPPSSLI
Clostridium tetani	PIPFSYSKNLDCWVDNEEDI
Clostridium tetani	PITINNFRYSDPVNNDTIIM
Clostridium tetani	PKEIEKLYTSYLSITFLRDF
Clostridium tetani	PSSLIEGASEYYDPNYLRTD
Clostridium tetani	QEIYMQHTYPISAEELFTFG
Clostridium tetani	RESSRSFLVNQMINEAKKQL
Clostridium tetani	SFSEEPFQDEIVSYNTKNKP
Clostridium tetani	SFVKSGDFIKLYVSYNNNEH
Clostridium tetani	SLTDLGGELCIKIKN
Clostridium tetani	SMNHDPVKIPNLLDDTIYND
Clostridium tetani	TIYNDTEGFNIESKDLKSEY
Clostridium tetani	TKNKPLNFNYSLDKIIVDYN
Clostridium tetani	VIVHKAMDIEYNDMFNNFTV
Clostridium tetani	VKLFNRIKNNVAGEALLDKI
Clostridium tetani	VNTQFQKRSYQMYRSLEYQV
Clostridium tetani	YSLLDKFDTNSNSVSFNLLE
Clostridium tetani	YVSIDKFRIFCKALNPKEIE
Clostridium tetani	EYQVDAIKKIIDYEYKIYSG
Clostridium tetani	GLVGTHNGQIGNDPNRDILI
Clostridium tetani	LNIYYRRLYNGLKFIIKRYT
Clostridium tetani	SYKQIYQQKYQFDKDSNGQY
Corynebacterium diphtheriae	GVLLPTIPGKLDVNKSKTHI
Corynebacterium diphtheriae	QGESGHDIKITAENTPLPIA
Corynebacterium diphtheriae	QSIALSSLMVAQAIPLVGEL
Corynebacterium diphtheriae	VDIGFAAYNFVESIINLFQV
Corynebacterium diphtheriae	VHHNTEEIVAQSIALSSLMV
Corynebacterium diphtheriae	AEGSSSVEYINNWEQAKALS
Corynebacterium diphtheriae	AQAIPLVGELVDIGFAAYNF
Corynebacterium diphtheriae	ASRVVLSLPFAEGSSSVEYI
Corynebacterium diphtheriae	CINLDWDVIRDKTKTKIESL
Corynebacterium diphtheriae	CRAIDGDVTFCRPKSPVYVG
Corynebacterium diphtheriae	CRPKSPVYVGNGVHANLHVA
Corynebacterium diphtheriae	EEFIKRFGDGASRVVLSLPF
Corynebacterium diphtheriae	EKAKQYLEEFHQTALEHPEL
Corynebacterium diphtheriae	GADDVVDSSKSFVMENFSSY
Corynebacterium diphtheriae	GKRGQDAMYEYMAQACAGNR
Corynebacterium diphtheriae	GSVMGIADGAVHHNTEEIVA
Corynebacterium diphtheriae	GTQGNYDDDWKGFYSTDNKY
Corynebacterium diphtheriae	HDGYAVSWNTVEDSIIRTGF
Corynebacterium diphtheriae	HGTKPGYVDSIQKGIQKPKS
Corynebacterium diphtheriae	HQTALEHPELSELKTVTGTN
Corynebacterium diphtheriae	KEHGPIKNKMSESPNKTVSE
Corynebacterium diphtheriae	LDVNKSKTHISVNGRKIRMR
Corynebacterium diphtheriae	NNWEQAKALSVELEINFETR
Corynebacterium diphtheriae	NPLSGKAGGVVKVTYPGLTK
Corynebacterium diphtheriae	PVFAGANYAAWAVNVAQVID
Corynebacterium diphtheriae	SELKTVTGTNPVFAGANYAA
Corynebacterium diphtheriae	SESPNKTVSEEKAKQYLEEF
Corynebacterium diphtheriae	SETADNLEKTTAALSILPGI
Corynebacterium diphtheriae	SFVMENFSSYHGTKPGYVDS
Corynebacterium diphtheriae	SPGHKTQPFLHDGYAVSWNT
Corynebacterium diphtheriae	SVNGRKIRMRCRAIDGDVTF
Corynebacterium diphtheriae	TAALSILPGIGSVMGIADGA
Corynebacterium diphtheriae	TAENTPLPIAGVLLPTIPGK
Corynebacterium diphtheriae	TIKKELGLSLTEPLMEQVGT
Corynebacterium diphtheriae	VEDSIIRTGFQGESGHDIKI
Corynebacterium diphtheriae	VELEINFETRGKRGQDAMYE
Corynebacterium diphtheriae	VESIINLFQVVHNSYNRPAY
Corynebacterium diphtheriae	VKVTYPGLTKVLALKVDNAE
Corynebacterium diphtheriae	VLALKVDNAETIKKELGLSL
Corynebacterium diphtheriae	VLGYQKTVDHTKVNSKLSLF
Corynebacterium diphtheriae	VRRSVGSSLSCINLDWDVIR
Corynebacterium diphtheriae	WAVNVAQVIDSETADNLEKT
Corynebacterium diphtheriae	YMAQACAGNRVRRSVGSSLS
Escherichia coli	GDLYVQVQVKQHPIF
Escherichia coli	QDYYEILGVSKTAEE
Escherichia coli	QGFFAVQQTCPHCQG
Escherichia coli	RKAYKRLAMKYHPDR
Escherichia coli	YCEVPINFAMAALGG
Escherichia coli	VRDEVLVEIETDKVVLEV
Francisella tularensis	ADGKKYYLAIAVNGARSRIEAM
Francisella tularensis	AESLQIVISQRLLKRKGGGRVAAYEV
Francisella tularensis	ATVTVKQGNNFCSGKWTANV
Francisella tularensis	DQAWRYWLAYSYQQTGQKAKA
Francisella tularensis	DRLVRGFYFLLRRMVKNRNTKVGSHN
Francisella tularensis	ENGIWKVNRPNPGPVTIA
Francisella tularensis	FCSGKWTANVVYDKEVIASDSINI
Francisella tularensis	FSDMEIRVRFGLYSKQSASKL
Francisella tularensis	GAKLAVINWQRLNKAPLGGET
Francisella tularensis	GEQFAFRPNNKITIAMV
Francisella tularensis	HKDFNFLLSPNQPILLDIQ
Francisella tularensis	IDSVDMTMAMRIKLAEYVQKL
Francisella tularensis	IGYNINKYFAVQYNQLVGRVFAGLGE
Francisella tularensis	KEKYYKINTQLTYDLAKQ
Francisella tularensis	KVIEKNGIKYIYNQLSLSLEHSYG
Francisella tularensis	NEQYMQMFQVNRFTGYDRINNANQ
Francisella tularensis	NEVTFYIKNGWLQQAKNTGNYS
Francisella tularensis	NIIMVKVFVYNLNNNINAIK
Francisella tularensis	NQNMLANFANAQKYRADKD
Francisella tularensis	PEEFFVATRYYLFLK
Francisella tularensis	PLAYILGYKYFWNQKLYVTKD
Francisella tularensis	QDKIKATVYTAYNNNPQGSV
Francisella tularensis	QTGQRSYNVVLMLQQHGYDAYN
Francisella tularensis	RGDVKSFIPLYLRISGKASSALF
Francisella tularensis	SVDYRYIQTMAPSNISGA
Francisella tularensis	TGIIAVMNYRKLASMDYDVK
Francisella tularensis	TSSITVSLINYVINSVVNPTYNKN
Haemophilus influenzae	AGKLGTVSYGEEKPA
Haemophilus influenzae	AHAAYLNATPAAKVL
Haemophilus influenzae	CSSSNNDAAGNGAAQ
Haemophilus influenzae	ITGEYVQILDAHAAY
Haemophilus influenzae	KGYLAGKGVDAGKLG
Haemophilus influenzae	NGAAQTFGGYSVADL
Haemophilus influenzae	SVADLQQRYNTVYFG
Haemophilus influenzae	TVYFGFDKYDITGEY
Haemophilus influenzae	RFHGDDERAAKVYEN
Helicobacter pylori	EEFIFHFIKNTRDGL
Helicobacter pylori	DLVLWSPAFFGVKPNMIIKGGFIALSQMGD
Helicobacter pylori	ITRTWQTADKNKKEFGRL
Helicobacter pylori	KRYLSKYTINPAIAHGIS
Helicobacter pylori	TSKPANKVSLAQLFSIF
Helicobacter pylori	MVNKDVKQTTKKVLLQSTWFLKKFHPFDVTKI
Hepatitis B virus	CAFSSAGPCALRFTS
Hepatitis B virus	CWGDLMTLATWVGTNLEDPA
Hepatitis B virus	DSWWTSLNFLGGSPVCLGQN
Hepatitis B virus	FAKYLWEWASVRFSWLSL
Hepatitis B virus	FPAGGSSSGTVNPVLTTASP
Hepatitis B virus	GMLPVCPLIPGSTTTNTG
Hepatitis B virus	GRETVIEYLVSFGVW
Hepatitis B virus	GWSPQAQGILTTVPAA
Hepatitis B virus	GWSSKPRQGMGTNLSV
Hepatitis B virus	HHHTALRQAILCWGELMNLA
Hepatitis B virus	IIFLFILLLCLIFLLVLLD
Hepatitis B virus	IPIPSSWAFARFLWEW
Hepatitis B virus	KVLHKRTLGLSAMST
Hepatitis B virus	LGWLWGMDIDPYKEF
Hepatitis B virus	LLSFLPSDFFPSVRD
Hepatitis B virus	LRDSHPQAMQWNSTTFH
Hepatitis B virus	MQLFHLCLIISCSCPTVQA
Hepatitis B virus	NPDWDFNPNKDQWPEA
Hepatitis B virus	PARDVLCLRPVGAES
Hepatitis B virus	PASTNRQSGRQPTPIS
Hepatitis B virus	PGQNSQSPTSNHSPTS
Hepatitis B virus	PICPGYRWMCLRRFIIFL
Hepatitis B virus	PISSIFSRTGDPAPNM
Hepatitis B virus	PNPLGFFPDHQLDPAF
Hepatitis B virus	QALLDPRVRGLYFPAG
Hepatitis B virus	SAMSTTDLEAYFKDC
Hepatitis B virus	SCCCTKPTDGNCTCIPIPSS
Hepatitis B virus	SGFLGPLLVLQAGFFLLTR
Hepatitis B virus	SPRRRRSQSPRRRRS
Hepatitis B virus	SPTVWLSVIWMMWYWG
Hepatitis B virus	SSSGTVNPAPNIASHISSIS
Hepatitis B virus	TNVGLKFRQLLWFHISCLTF
Hepatitis B virus	TRILTIPQSLDSWWTSLNF
Hepatitis B virus	TTNTGPCKTCTTPAQG
Hepatitis B virus	VFVLGGCRHKLVCAP
Hepatitis B virus	VPFVQWFVGLSPTVWLSA
Hepatitis B virus	VSFGVWIRTPPAYRPPNAPI
Hepatitis B virus	WPEANQVGAGAFGPGF
Hepatitis B virus	YFKDCLFKDWEELGEE
Hepatitis B virus	YRDALESPEHCSPHHTA
Hepatitis B virus	YWGPSLYSIVSPFIPL
Hepatitis C virus	AAIGSVGLGKVLIDILAGYG
Hepatitis C virus	AAPGAATAFVGAGLAGAAIG
Hepatitis C virus	AAYCLSTGCVVIVGRVVLSG
Hepatitis C virus	ADGGCSGGAYDIIICDECHS
Hepatitis C virus	AKLMPQLPGIPFVSCQRGYK
Hepatitis C virus	ALWRVSAEEYVEIRQVGDFH
Hepatitis C virus	AMDREMAASCGGAVF
Hepatitis C virus	ARALAHGVRVLEDGVNYA
Hepatitis C virus	ARLVVLATATPPGSVTVPHP
Hepatitis C virus	ATVCARAQAPPPSWDQMWKC
Hepatitis C virus	AYMNTPGLPVCQDHLEFWEG
Hepatitis C virus	CGIVPALQVCGPVYC
Hepatitis C virus	CGKYLFNWAVRTKLKLTPIA
Hepatitis C virus	CGWAGWLLSPRGSRPSWGPT
Hepatitis C virus	CPAGHAVGIFRAAVCTRGVA
Hepatitis C virus	CTTPCSGSWLRDIWDWICE
Hepatitis C virus	CWVAMTPTVATREGKLPATQLRRHI
Hepatitis C virus	DCFRKHPEATYTKCG
Hepatitis C virus	DFDSVIDCNTCVTQTVDF
Hepatitis C virus	DKNQVEGEVQIVSTAAQTFL
Hepatitis C virus	DPRRRSRNLGKVIDTFTCGL
Hepatitis C virus	DSLNTGWLAGLFYHHKFNSS
Hepatitis C virus	DVVVVATDALMTGYTGDFDS
Hepatitis C virus	ECYDAGCAWYELTPAETT
Hepatitis C virus	EDLVNLLPAILSPGALVVGV
Hepatitis C virus	EINRVAACLRKLGVPPLRAW
Hepatitis C virus	ELSPLLLTTTQWQVLPCSFT
Hepatitis C virus	EMEECSQHLPYIEQGMMLAE
Hepatitis C virus	EPYTTGGTHGRAAHG
Hepatitis C virus	ERMASCRPIDQFDQG
Hepatitis C virus	ESDAAARVTAILSSLTVTQL
Hepatitis C virus	ETYTSGGNAGHTMTGIVRFFAPGPKQN
Hepatitis C virus	FFTELDGVRLHRFAPPCKPL
Hepatitis C virus	FGYGAKDVRCHARKAVTHIN
Hepatitis C virus	FKIMSGEVPSTEDLVNLLPAI
Hepatitis C virus	FVAPGERPSGMFDSSVLCEC
Hepatitis C virus	GCIITSLTGRDKNQVEGE
Hepatitis C virus	GCSFSIFLLALLSCLTVPAS
Hepatitis C virus	GEIPFYGKAIPLEVIKGGRH
Hepatitis C virus	GENCGYRRCRASGVLTTSCG
Hepatitis C virus	GFTKTCGGPPCNIGG
Hepatitis C virus	GGWVAAQLAPPSAAS
Hepatitis C virus	GLIHLHQNIVDVQYL
Hepatitis C virus	GRTGRGKPGIYRFVAPGE
Hepatitis C virus	GSPPSVASSSASQLSAPSLKA
Hepatitis C virus	GTHVTGGKVAYTTQGFTSFFSRGPSQK
Hepatitis C virus	GTTCQGGVYARGAGGIASLFSVGANQK
Hepatitis C virus	GTTRVGGAAARTTSSFASLLTHGPSQN
Hepatitis C virus	GTTTVGSAVSSTTYRFAGMFSQGAQQN
Hepatitis C virus	GVCWTVYHGAGTRTI
Hepatitis C virus	HARKAVTHINSVWKDLLEDN
Hepatitis C virus	HIDLLVGSATLCSALYVGDL
Hepatitis C virus	HNGLRDLAVAVEPVVFSQME
Hepatitis C virus	HTPGCVPCVREGNVS
Hepatitis C virus	HTRVTGGVQGHVTSTLTSLFRPGASQK
Hepatitis C virus	HTYTTGGTASRHTQAFAGLFDIGPQQK
Hepatitis C virus	HVSGHRMAWDMMMNWSPTT
Hepatitis C virus	HWGVLAGLAYYSMVG
Hepatitis C virus	IASLMAFTAAVTSPLTTSQT
Hepatitis C virus	IELGGKPALVPDKEVLYQQY
Hepatitis C virus	IGQLFTFSPRRHWTT
Hepatitis C virus	ILSSLTVTQLLRRLHQWISS
Hepatitis C virus	ITAEAAGRRLARGSPPSVAS
Hepatitis C virus	ITYSTYGKFLADGGCSGGAY
Hepatitis C virus	KCDELAAKLVALGIN
Hepatitis C virus	KGGRKPARLIVFPDLGVRVC
Hepatitis C virus	KLGVPPLRAWRHRARSVRAR
Hepatitis C virus	KLPLAVMGSSYGFQYSPGQR
Hepatitis C virus	KLVAMGINAVAYYRGLDVSV
Hepatitis C virus	KPAIIPDREVLYREFDEMEE
Hepatitis C virus	KTHVTGMVAGKNAHTLSSIFTSGPSQN
Hepatitis C virus	KVTFDRLQVLDSHYQDVLKE
Hepatitis C virus	LCGSVFLVGQLFTFS
Hepatitis C virus	LDVSVIPTSGDVVVVATDAL
Hepatitis C virus	LGALTGTYVYNHLTPLRDWA
Hepatitis C virus	LIRLKPTLHGPTPLLYRLGA
Hepatitis C virus	LLPRRGPRLGVRATRKTS
Hepatitis C virus	LLWRQEMGGNITRVESENKV
Hepatitis C virus	LMIHFFSILAQEQLE
Hepatitis C virus	LPINALSNSLLRHHNLVYST
Hepatitis C virus	LRHHNLVYSTTSRSACQRQK
Hepatitis C virus	LSTQARSPSFSDNST
Hepatitis C virus	LTHPVTKYIMTCMSADLEVV
Hepatitis C virus	MSTNPKPQKKNKRNTNRRPQ
Hepatitis C virus	MYVGGVEHRLEAACNWTRGE
Hepatitis C virus	NIIMFAPTLWARMILMTHFF
Hepatitis C virus	PAAYAAQGYKVLVLNPSVAA
Hepatitis C virus	PAEILRKSRRFAQALPVWAR
Hepatitis C virus	PDYNPPLVETWKKPDYEPPV
Hepatitis C virus	PGDPDLSDGSWSTVSS
Hepatitis C virus	PIIQRLHGLSAFSLHSYSPG
Hepatitis C virus	PPPRSPPVPPPRKKR
Hepatitis C virus	PPRGNWFGCTWMNST
Hepatitis C virus	PPSWDQMWKCLIRLKPTLHG
Hepatitis C virus	PVSARRGREILLGPADGMVS
Hepatitis C virus	PVVESKWRALETFWA
Hepatitis C virus	PYCWHYAPQPCGIVP
Hepatitis C virus	QAILDMIAGAHWGVL
Hepatitis C virus	QCCDLDPQARVAIKSLTERL
Hepatitis C virus	QFDQGWGPITYNESH
Hepatitis C virus	QKIQLVNTNGSWHIN
Hepatitis C virus	QPGYPWPLYGNEGCGWAG
Hepatitis C virus	QPRGRRQPIPKARRPEGR
Hepatitis C virus	QSFQVAHLHAPTGSGKSTKV
Hepatitis C virus	QTASRQAEVIAPAVQTNWQK
Hepatitis C virus	QTDDAELSVAAECFK
Hepatitis C virus	QTNWQKLETFWAKHMWNFIS
Hepatitis C virus	RAAVCTRGVAKAVDFIPVEN
Hepatitis C virus	RDAIILLTCAVHPEL
Hepatitis C virus	RGSRPSWGPTDPRRRSRNLG
Hepatitis C virus	RLGAVQNEITLTHPVTKYIM
Hepatitis C virus	RRHWTTQDCNCSIYP
Hepatitis C virus	RRPQDVKFPGGGQIVGGVY
Hepatitis C virus	RTGVRTITTGSPITYSTYG
Hepatitis C virus	RTLSFGGLPGHTTHGFASLSAPGAKQN
Hepatitis C virus	SDIRTEEAIYQCCDLDPQAR
Hepatitis C virus	SLLSPRPISYLKGSSGGPLL
Hepatitis C virus	SMSYSWTGALVTPCAAEEQK
Hepatitis C virus	SPVFTDNSSPPVVPQSFQVA
Hepatitis C virus	SRGNHVSPTHYVPESDAAAR
Hepatitis C virus	STYSMGGAAAHNARGLTSLFSSGASQR
Hepatitis C virus	SVAHDGAGKRVYYLTRDPTT
Hepatitis C virus	SVCGPVYCFTPSPVVVGTTD
Hepatitis C virus	SVNYATGNLPGCSFSIFLLA
Hepatitis C virus	SVWKDLLEDNVTPIDTTIMA
Hepatitis C virus	SWHINRTALNCNDSL
Hepatitis C virus	TCGFADLMGYIPLVGAPL
Hepatitis C virus	TCMSADLEVVTSTWVLVGGV
Hepatitis C virus	TDATSILGIGTVLDQAETAG
Hepatitis C virus	TDRFGAPTYRWGENE
Hepatitis C virus	TGDNTTTSSEPAPSGCPPDS
Hepatitis C virus	THIDAHFLSQTKQSGENF
Hepatitis C virus	TINYTIFKIRMYVGGVEHRL
Hepatitis C virus	TIRRHVDLLVGAAAF
Hepatitis C virus	TLGFGAYMSKAHGIDPNIRT
Hepatitis C virus	TPCTCGSSDLYLVTRHADVI
Hepatitis C virus	TSTWVLVGGVLAALAAYCLS
Hepatitis C virus	TVDFSLDPTFTIETITLPQD
Hepatitis C virus	VAIKSLTERLYVGGPLTNSR
Hepatitis C virus	VCAAILRRHVGPGEGAVQWM
Hepatitis C virus	VEFLVQAWKSKKTPMGFSYD
Hepatitis C virus	VEIRQVGDFHYVTGMTTDNL
Hepatitis C virus	VEPVVFSQMETKLITWGADT
Hepatitis C virus	VIKGGRHLIFCHPKKKCD
Hepatitis C virus	VKAAASKVKANLLSVEEACS
Hepatitis C virus	VLIDILAGYGAGVAGALVAF
Hepatitis C virus	VLSDFKTWLKAKLMPQLPGI
Hepatitis C virus	VTPCAAEEQKLPINALSNSL
Hepatitis C virus	VTSPLTTSQTLLFNILGGWV
Hepatitis C virus	VYYLTRDPTTPLARAAWETA
Hepatitis C virus	WAKHMWNFISGIQYLAGLST
Hepatitis C virus	WPAPQGSRSLTPCTCGSS
Hepatitis C virus	YFSMVGNWAKVLVVLLLFAG
Hepatitis C virus	YHSVSHARPRWIWFCLLLLA
Hepatitis C virus	YLVTRHADVIPVRRRGDSRG
Hepatitis C virus	YQVRNSTGLYHVTND
Hepatitis C virus	VLLFLLLADARVCSC
Hepatitis C virus	EAPGLVGAPQTPGVG
Hepatitis C virus	GPGWVCARLGRLPSG
Hepatitis C virus	TLGPSMAMRAWGGQD
Hepatitis C virus	KRALYDVIQKLSIETM
Hepatitis C virus	AEQFKQKALGLLQTASRQAE
Hepatitis C virus	AYCLWMMLLISQAEAALELIT
Hepatitis C virus	LENLVVLNAASVAGAHW
Hepatitis C virus	VPYFVRVQGLLRICALARKAV
Hepatitis C virus	WPLLLLLLALPQRAYAQ
Hepatitis E virus	ATSGLVMLCIHGSPVN
Hepatitis E virus	GPRVRQPARPLGSAWRDQAQ
Hepatitis E virus	GTAELTTTAATRFMKDLYFT
Hepatitis E virus	IQQYSKTFFVLPLRGKLSFW
Hepatitis E virus	LSFWEAGTTKAGYPYNYNTT
Hepatitis E virus	PGNTNTRVSRYSSTARHRLR
Hepatitis E virus	PNAVGGYAISISFWPQ
Hepatitis E virus	RPLGLQGCAFQSTVAE
Hepatitis E virus	RPVVSANGEPTVKLYT
Hepatitis E virus	SVLRANDVLWLSLTAA
Hepatitis E virus	TYTTSLGAGPVSISAV
Hepatitis E virus	VAPAHDTPPVPDVDSRGAIL
Human adenovirus 12	DFEVVTFLKDVLPEF
Human herpesvirus 1	ARRRRASEAPPTSHRRASRQ
Human herpesvirus 1	LRPVGAAAVPLLSAGGLVSP
Human herpesvirus 1	MGGAAARLGAVILFV
Human herpesvirus 1	NPFQPPSLPITVYYA
Human herpesvirus 1	RIPPSACLSPQAYQQ
Human herpesvirus 1	RVYHIQAGLPNPFQP
Human herpesvirus 1	TIAWFRMGGNCAIPITVMEYTECSYNKS
Human herpesvirus 1	VICGIVYWMHRRTRK
Human herpesvirus 1	VILFVVIVGLHGVRG
Human herpesvirus 1	RADITTVSTFIDLNI
Human herpesvirus 2	EEVDMTPADALDDFD
Human herpesvirus 2	GGPVGAGGRSHAPPARTPKMTR
Human herpesvirus 2	PALCTMLDTWNEDLFSGFPT
Human herpesvirus 2	SREILWAAYAEQMMRPDLFD
Human herpesvirus 2	AALLVVAVGLRVVCAKYALA
Human herpesvirus 2	CRSVLLHAPSEAPQIVRGAS
Human herpesvirus 2	DEARKHTYNLTIAWYRMGDN
Human herpesvirus 2	DPSLKMADPNRFRGKNLPVL
Human herpesvirus 2	EAPQIVRGASDEARKHTYNL
Human herpesvirus 2	ELSDTTNATQPELVPEDPED
Human herpesvirus 2	ENQRTVALYSLKIAGWHGPK
Human herpesvirus 2	HAPAAPANPGLIIGALAGST
Human herpesvirus 2	KAYQQGVTVDSIGMLPRFTP
Human herpesvirus 2	LAALVIGGIAFWVRRRRSVA
Human herpesvirus 2	MGRLTSGVGTAALLVVAVGL
Human herpesvirus 2	PELVPEDPEDSALLEDPAGT
Human herpesvirus 2	RASCKYALPLRIPPAACLTS
Human herpesvirus 2	RVVCAKYALADPSLKMADPN
Human herpesvirus 2	SIGMLPRFTPENQRTVALYS
Human herpesvirus 2	IPSIQDVAPHHAPAAPANPG
Human herpesvirus 2	LKIAGWHGPKPPYTSTLLPP
Human herpesvirus 2	RFRGKNLPVLDQLTDPPGVK
Human herpesvirus 2	DAYPCYFFKSACRPRAP
Human herpesvirus 2	ARAADAADDRPHRPA
Human herpesvirus 2	HVNDMLGRIAVAWCE
Human herpesvirus 2	KNLLQRANELVNPDA
Human herpesvirus 2	MGLAFSGARPCCCRH
Human herpesvirus 2	DAEAMGWLQNPRVAP
Human herpesvirus 2	EIPWVRVYENICLRR
Human herpesvirus 3	ALNARGVLLLSTRDLAFAGA
Human herpesvirus 3	ARRRLLVLDAVALERWPRDG
Human herpesvirus 3	GDGVVLQKTQRPAQG
Human herpesvirus 3	IEPGVLKVLRTEKQYLGVYI
Human herpesvirus 3	LYVFVVYFNGHVEAV
Human herpesvirus 3	QRAIERYAGAETAEY
Human herpesvirus 3	TSPLLRYAAWTGGLA
Human herpesvirus 3	VPGPVEQLYHVLSDSV
Human herpesvirus 3	AQAVVRWPDSAVTEGLAR
Human herpesvirus 3	DYDGFLENAHEHHGV
Human herpesvirus 3	GGFRRIPRGALHTFV
Human herpesvirus 3	LAQRVASTVYQNCEHADNYTA
Human herpesvirus 3	NQGRGIDSGERLMQPTQ
Human herpesvirus 3	QPMRLYSTCLYHPNA
Human herpesvirus 4	DGEPDMPPGAIEQGPADDPG
Human herpesvirus 4	DGGRRKKGGWFGKHR
Human herpesvirus 4	EDLPCIVSRGGPKVKRPPIF
Human herpesvirus 4	EQNQEQKRAAQRAAG
Human herpesvirus 4	GCKGTHGGTGAGAGAGGAG
Human herpesvirus 4	GGSILQTNFKSLSSTEF
Human herpesvirus 4	GPWVPEQWMFQGAPPSQGTD
Human herpesvirus 4	GQTYHLIVDTDSLGNPSLSV
Human herpesvirus 4	IIFIFRRDLLCPLGAL
Human herpesvirus 4	ILCFVMAARQRLQDI
Human herpesvirus 4	KTSLYNLRRGIALAIPQCRL
Human herpesvirus 4	LDFNSVFLEIFHRGDPSLGR
Human herpesvirus 4	LWRLGATIWQLLAFF
Human herpesvirus 4	MSDEGPGTGPGNGLG
Human herpesvirus 4	PAPQAPYQGYQEPPAPQAPY
Human herpesvirus 4	PAQPPPGVINDQQLHHLPSG
Human herpesvirus 4	PHDITPYTARNIRDAACRAV
Human herpesvirus 4	PPVVRMFMRERQLPQ
Human herpesvirus 4	PQCFWEMRAGREITQ
Human herpesvirus 4	PQPGPLRESIVCYFMVFLQT
Human herpesvirus 4	PRSPTVFYNIPPMPLPPSQL
Human herpesvirus 4	PSMPFASDYSQGAFT
Human herpesvirus 4	QKRAAPPTVSPSDTG
Human herpesvirus 4	QQRPVMFVSRVPAKK
Human herpesvirus 4	RPFFHPVGEADYFEY
Human herpesvirus 4	RRGRGRERARGGSRE
Human herpesvirus 4	RRPQKRPSCIGCKGT
Human herpesvirus 4	RVTVCSFDDGVDLPPWFPPM
Human herpesvirus 4	SDDELPYIDPNMEPV
Human herpesvirus 4	SNPKFENIAEGLRVLLARSH
Human herpesvirus 4	SRRFSWTLFLAGLTLSLLVI
Human herpesvirus 4	TDGGGGHSHDSGHGG
Human herpesvirus 4	TGGVYHFVKKHVHES
Human herpesvirus 4	VLKDAIKDLVMTKPAPTCNI
Human herpesvirus 4	VLVMLVLLILAYRRRWRRLTV
Human herpesvirus 4	YLQQNWWTLLVDLLWLL
Human herpesvirus 4	ETFTETWNRFITHTE
Human herpesvirus 4	AQEILSDNSEISVFPKDAKQTDYDAS
Human herpesvirus 4	NRGWMQRIRRRRRRR
Human herpesvirus 4	STVVTATGLALSLLL
Human herpesvirus 4	LIWMYYHGQRHSDEHHH
Human herpesvirus 4	TDDSGHESDSNSNEGRH
Human herpesvirus 4	DYQPLGNQDPSLYLG
Human herpesvirus 4	FIEFVGWLCKKDHTHIREWF
Human herpesvirus 4	ILRQLLTGGVKKGRPSLKLQ
Human herpesvirus 4	QAPTEYTRERRGVGPMPPT
Human herpesvirus 4	DEDPTPAHAIPARPS
Human herpesvirus 4	DNEIFLTKKMTEVCQ
Human herpesvirus 4	GSFSVEDLFGANLNRYAWHR
Human herpesvirus 4	LDLDFGQLTPHTKAVYQPRG
Human herpesvirus 4	LEKQLFYYIGTMLPNTRPHS
Human herpesvirus 4	LTAYHVSTAPTGSWF
Human herpesvirus 4	PGDNSTVQTAAAVVF
Human herpesvirus 4	PPVKRKKGLRDSREG
Human herpesvirus 4	QIFGSHCTYVSKFSTVPVSH
Human herpesvirus 4	VKFTPDPYQVPFVQA
Human herpesvirus 4	LAIPQCRLTPLSRLPFGMAPGPGPQPG
Human herpesvirus 4	MLGQDDFIKFKSPLV
Human herpesvirus 4	SRDELLHTRAASLLY
Human herpesvirus 4	EFIWMCMTVRHRCQA
Human herpesvirus 4	ENPYHARRGIKEHVI
Human herpesvirus 4	MANYIVRQSRGDRGL
Human herpesvirus 4	TGHGARTSTEPTTDY
Human herpesvirus 4	VPGLYSPCRAFFNKEELL
Human herpesvirus 5	ACTSGVMTRGRLKAE
Human herpesvirus 5	AIAEESDEEEAIVAY
Human herpesvirus 5	AIVAYTLATAGVSSSDSLV
Human herpesvirus 5	ALQAKARDKKDELRRKMMY
Human herpesvirus 5	ASTSAGRKRKSASSA
Human herpesvirus 5	ATVQGQNLKYQEFFW
Human herpesvirus 5	CMVTITTARSKYPYH
Human herpesvirus 5	CVETMCNEYKVTSDACMMT
Human herpesvirus 5	DACMMTMYGGASLLSEFCR
Human herpesvirus 5	DKREMWMDCIKELHDVSKG
Human herpesvirus 5	ELEGVWQPAAQPKRR
Human herpesvirus 5	EPDVYYTSAFVFPTK
Human herpesvirus 5	FFTKNSAFPKTTNGCSQAM
Human herpesvirus 5	FTSHEHFGLLCPKSI
Human herpesvirus 5	GSDSDEELVTTERKTPRVTG
Human herpesvirus 5	HDVSKGDDNKLGGALQAKA
Human herpesvirus 5	HINSHSQCYSSYSRVIA
Human herpesvirus 5	IFLEVQAIRETVELR
Human herpesvirus 5	IHNPAVFTWPPWQAG
Human herpesvirus 5	KPGKISHIMLDVAFTSHEHF
Human herpesvirus 5	KYQEFFWDANDIYRIF
Human herpesvirus 5	LPVADAVIHASGKQMWQARL
Human herpesvirus 5	LVSQYTPDSTPCHRG
Human herpesvirus 5	MDVNYFKIPNNPRGRASCM
Human herpesvirus 5	MQLIPDDYSNTHSTRYVTVK
Human herpesvirus 5	PPWQAGILARNLVPMV
Human herpesvirus 5	PQYSEHPTFTSQYRIQ
Human herpesvirus 5	PVSEIEEVAPEEEED
Human herpesvirus 5	QSMYENYIVPEDKREMWMAC
Human herpesvirus 5	RHRQDALPGPCIASTPKKHR
Human herpesvirus 5	RNGFTVLCPKNMIIK
Human herpesvirus 5	RQTEKHELLVLVKKAQLNRH
Human herpesvirus 5	RRIPHFYRVRREVPRTVNE
Human herpesvirus 5	RRKMMYMCYRNIEFFTKNS
Human herpesvirus 5	SRVIAGTVFVAYHRD
Human herpesvirus 5	THIDHIFMDILTTCVETMC
Human herpesvirus 5	TRATKMQVIGDQYVKVYLES
Human herpesvirus 5	TRQQNQWKEPDVYYT
Human herpesvirus 5	VFETTGGLVVFWQGI
Human herpesvirus 5	YRHTWDRHDEGAAQG
Human herpesvirus 5	YRIQGKLEYRHTWDR
Human herpesvirus 5	DVLKSGRCQMLDRRTVEMA
Human herpesvirus 5	KDQLNRHSYLKDPDFLDAA
Human herpesvirus 5	LDKAFHLLLNTYGRPIR
Human herpesvirus 5	ALFFFDIDLLLQRGPQYSE
Human herpesvirus 5	DQYVKVYLESFCEDVPSGKL
Human herpesvirus 5	DTPVLPHETRLLQTGIHVRV
Human herpesvirus 5	INVHHYPSAAERKHRHLPVA
Human herpesvirus 5	LPLKMLNIPSINVHHYPSAA
Human herpesvirus 5	MISVLGPISGHVLKAVFSRG
Human herpesvirus 5	MTRNPQPFMRPHERNGFTVL
Human herpesvirus 5	HSRSGSVSQRVTSSQ
Human herpesvirus 5	AHELVCSMENTRATKMQVIG
Human herpesvirus 5	FCEDVPSGKLFMHVTLGSDV
Human herpesvirus 5	FKVIIKPPVPPAPIM
Human herpesvirus 5	FLMEHTMPVTHPPEV
Human herpesvirus 5	GDILAQAVNHAGIDS
Human herpesvirus 5	KGIQIIYTRNHEVKS
Human herpesvirus 5	LMQKFPKQVMVRIFS
Human herpesvirus 5	PFTIPSMHQVLDEAI
Human herpesvirus 5	TLSLAIEAAIQDLRN
Human herpesvirus 5	TRRGRVKIDEVSRMF
Human herpesvirus 5	VLEETSVMLAKRPLI
Human herpesvirus 5	VRIFSTNQGGFMLPI
Human herpesvirus 5	CLQNALDILDKVHEPFEEM
Human herpesvirus 5	CSPDEIMAYAQKIFKILDE
Human herpesvirus 5	EGAQEEREDTVSVKSEPVS
Human herpesvirus 5	ENSDQEESEQSDEEEEEGA
Human herpesvirus 5	LVKQIKVRVDMVRHRIKEH
Human herpesvirus 5	SVMKRRIEEICMKVFAQYI
Human herpesvirus 6	RDNSYMPLIALSLHENG
Human herpesvirus 6A	GIYYVRVVEVRQMQYDN
Human herpesvirus 6A	IDVQYRFISDATFVDET
Human herpesvirus 6A	IRHHVGIEKPNPSESEA
Human herpesvirus 6A	SLESHSASKAFSMSEIG
Human herpesvirus 6A	TRPLYITMKAFKKNRRI
Human papillomavirus type 11	AMNFADLQTNKSDVP
Human papillomavirus type 11	DPYGDRLFFYLRKEQ
Human papillomavirus type 11	EQMFARHFFNRAGTVGEPVPDDLLVKGGNNRS
Human papillomavirus type 11	GLEVGRGQPLGVGVSGHPLLNKYDDVENSGGY
Human papillomavirus type 11	IQDGDMVDTGFGAMN
Human papillomavirus type 11	SAEVMAYIHTMNPSV
Human papillomavirus type 11	SIYVHTPSGSLVSSE
Human papillomavirus type 11	YKEYMRHVEEFDLQF
Human papillomavirus type 11	EKLKHILGKARFIKLN
Human papillomavirus type 11	PIVQLQGDSNCLKCFR
Human papillomavirus type 16	DRAHYNIVTFCCKCD
Human papillomavirus type 16	PPVPVSKVVSTDEYVARTNIYYHA
Human papillomavirus type 16	NLASSNYFPTPSGSM
Human papillomavirus type 16	PSGSMVTSDAQIFNK
Human papillomavirus type 16	EKQRHLDKKQRFHNIRGRWTGRCMSCCRSS
Human papillomavirus type 16	THVDIRTLEDLLMGTLGIVCPICSQKP
Human papillomavirus type 16	AIVTLTYDSEWQRDQFLSQVKIPKTITVSTGFMSI
Human papillomavirus type 16	CDSTLRLCVQSTHVDIRTLE
Human papillomavirus type 16	CQDKILTHYENDSTD
Human papillomavirus type 16	EEASVTVVEGQVDYY
Human papillomavirus type 16	HYCYSVYGTTLEQQY
Human papillomavirus type 16	LNTNFKEYLRHGEEY
Human papillomavirus type 16	PAATKPLLKLLGSTWPTTPPRPIPK
Human papillomavirus type 16	QVILCPTSVFSSNEV
Human papillomavirus type 16	TEETQTTIQRPRSEP
Human papillomavirus type 16	DNRECISMDYKQTQL
Human papillomavirus type 16	DKCLKFYSKISEYRHYCYSLYG
Human papillomavirus type 16	HDIILECVYCKQQLLRREVYDF
Human papillomavirus type 16	KWTLQDVSLEVYLTAPTGCIKKHGYTVEVQFDGDICNTMHYTNWT
Human papillomavirus type 16	TLAVSKNKALQAIELQLTLETIYNSQYSNEKWTLQDVSLEVYLTA
Human papillomavirus type 16	DLYCYEQLNDSSEEEDEIDGPA
Human papillomavirus type 16	TLHEYMLDLQPETTDLYCYEQ
Human papillomavirus type 16	PEIIRQHLANHPAAT
Human papillomavirus type 16	ASAFRCFIVYIVFVY
Human papillomavirus type 16	GLYYVHEGIRTYFVQ
Human papillomavirus type 16	ILTAFNSSHKGRINC
Human papillomavirus type 16	IPLFLIHTHARFLIT
Human papillomavirus type 16	LVLVLWITAASAFRC
Human papillomavirus type 16	MTNLDTASTTLLACF
Human papillomavirus type 16	RDHIDYWKHMRLECA
Human papillomavirus type 16	RPLLLSVSTYTSLIL
Human papillomavirus type 18	VSAYQYRVFRVQLPDP
Human papillomavirus type 18	GLYNLLIRCLRCQKP
Human papillomavirus type 18	EVFEFAFKDLFVVYR
Human papillomavirus type 18	GVNHQHLPARRAEPQ
Human papillomavirus type 18	DLFVVYRDSIPHAACHKCIDFY
Human papillomavirus type 18	MHGPKATLQDIVLHLEPQNEIP
Human papillomavirus type 1a	APQGLLGLLQYTPTT
Human papillomavirus type 1a	EDPEVPEVEDEEKEN
Human papillomavirus type 1a	QDRGRPRRSDKDSRK
Human papillomavirus type 1a	DSRQNTAFDAKQTQM
Human papillomavirus type 1a	FNRSYWLQRCQGQNN
Human papillomavirus type 1a	MFFFARREQMYTRHF
Human papillomavirus type 1a	QMIESVIEDGDMMDI
Human papillomavirus type 2	VFHVKLPDPNKFGLP
Human papillomavirus type 2	QDTYRYLQSQAITCQ
Human papillomavirus type 2	QFTNTTIEDGDMVET
Human papillomavirus type 2	TNVYYHGGSSRLLTV
Human papillomavirus type 33	LYSSMSSTWHWTSDN
Human papillomavirus type 7	IGGRVHFFKDISPIA
Human parvovirus B19	ALNLFFSPLEFQHLIENYGS
Human parvovirus B19	DLVARIKNNLKNSPDLYSHH
Human parvovirus B19	FLIPYDPEHHYKVFSPAASS
Human parvovirus B19	FQHLIENYGSIAPDALTVTI
Human parvovirus B19	GGGGSNPVKSMWSEGATFSA
Human parvovirus B19	GIMTVTMTFKLGPRKATGRW
Human parvovirus B19	KYVPGINAISHGQTTYGNAE
Human parvovirus B19	LASEESAFYVLEHSSFQLLG
Human parvovirus B19	LEHSSFQLLGTGGTATMSYK
Human parvovirus B19	LKDHYNISLDNPLENPSSLF
Human parvovirus B19	LPIWVYFPPQYAYLTVGDVN
Human parvovirus B19	LQGLNMHTYFPNKGTQQYTD
Human parvovirus B19	MSKESGKWWESDDKFAKAVY
Human parvovirus B19	PDTLGGDPKFRSLTHEDHAI
Human parvovirus B19	PQIFLKILPQSGPIGGIKSM
Human parvovirus B19	QVVKDYFTLKGAAAPVAHFQ
Human parvovirus B19	RIHDFRYSQLAKLGINPYTH
Human parvovirus B19	STPWRYLDFNALNLFFSPLE
Human parvovirus B19	TGGTATMSYKFPPVPPENLE
Human parvovirus B19	VWNRRALHYESQLWSKIPNL
Human parvovirus B19	WTVADEELLKNIKNETGFQA
Human parvovirus B19	YAYLTVGDVNTQGISGDSKK
Human parvovirus B19	YKVFSPAASSCHNASGKEAK
Human respiratory syncytial virus	FVPCSICSNNPTCWAICKRIP
Human respiratory syncytial virus	EGSNICLTRTDRGWY
Human respiratory syncytial virus	KKRKRRFLGFLLGVG
Human respiratory syncytial virus	LLGVGSAIASGVAVS
Human respiratory syncytial virus	MLTNSELLSLINDMP
Human respiratory syncytial virus	DAKVKLIKQELDKYKNAV
Human respiratory syncytial virus	GQNITEEFYQSTCSAVSK
Human respiratory syncytial virus	KKLMSNNVQIVRQQSYSI
Human respiratory syncytial virus	KNRGIIKTFSNGCDYVSN
Human respiratory syncytial virus	KYKNAVTELQLLMQSTPP
Human respiratory syncytial virus	LDLKNYIDKQLLPIVNKQ
Human respiratory syncytial virus	LIAVGLLLYCKARSTPVT
Human respiratory syncytial virus	NAGKSTTNIMITTIIIVI
Human respiratory syncytial virus	NKAVVSLSNGVSVLTSKV
Human respiratory syncytial virus	REFSVNAGVTTPVSTYML
Human respiratory syncytial virus	RELPRFMNYTLNNAKKTN
Human respiratory syncytial virus	SLGAIVSCYGKTKCTASN
Human respiratory syncytial virus	SVITIELSNIKENKCNGT
Human respiratory syncytial virus	TDRGWYCDNAGSVSFFPQ
Human respiratory syncytial virus	TILTAVTFCFASGQNITE
Human respiratory syncytial virus	VKGEPIINFYDPLVFPSD
Human respiratory syncytial virus	VQLPLYGVIDTPCWKLHT
Human respiratory syncytial virus	YDCKIMTSKTDVSSSVIT
Human respiratory syncytial virus	YYVNKQEGKSLYVKGEPI
Influenza A virus	ASQGTKRSYEQMETDGERQNATE
Influenza A virus	CYPYDVPDYASLRSLVASSGTLEFINEDFNWT
Influenza A virus	DDATAGLTHMMIWHS
Influenza A virus	EAMEIANQARQMVQAMRTIG
Influenza A virus	GDPHCDGFQCKEWDLFVERSKAYSNCYPYDVPDYAS
Influenza A virus	GLQRRRFVQNALNGNGDPNN
Influenza A virus	GPAVASGYDFEKEGYSLVG
Influenza A virus	GPSNGQASHKIFKMEKGKVV
Influenza A virus	GRIQDLEKYVEDTKIDLWS
Influenza A virus	GRPKESTIWTSGSSISFCGV
Influenza A virus	IGSIRNGTYDHDVYRDEALNNRFQIKGVELKSGYKD
Influenza A virus	ILRGSVAHKSCLPACVYGLA
Influenza A virus	KGVELKSGYKDWILWISFAISCFLLCVVLLGFIM
Influenza A virus	LEFINEDFNWTGVAQDGGSYACKRGSVNSF
Influenza A virus	LIRMIKRGINDRNFWRGENG
Influenza A virus	LLCVVLLGFIMWACQKGNIRCNICI
Influenza A virus	LLENLQAYQKRMGVQMQRFK
Influenza A virus	MDVNPTLLFLKVPAQ
Influenza A virus	NPAHKSQLVWMACHSAAFED
Influenza A virus	NTLELRSRYWAIRTRSGGNT
Influenza A virus	PINGWAVYSKDNSIRIGSKG
Influenza A virus	PSFDMSNEGSYFFGDNAEEYDN
Influenza A virus	QVRESRNPGNAEFEDLTFLA
Influenza A virus	RENAEDMGNGCFKIYHKCDNACIGSIRNGTYDH
Influenza A virus	RGYFKMRTGKSSIMRS
Influenza A virus	RMVLSAFDERRNRYLEEHPS
Influenza A virus	SGPLKAEIAQKLEDVFAGKN
Influenza A virus	SHLECRTFFLTQGALLNDKH
Influenza A virus	SHRQMVTTTNPLIRHENRMV
Influenza A virus	SLVGIDPFRLLQNSQVFSLI
Influenza A virus	SYLIRALTLNTMTKD
Influenza A virus	TEGRTSDMRTEIIRMMESAR
Influenza A virus	TGALASCMGLIYNRMGTVTT
Influenza A virus	TGLDCIRPCFWVELIRGRPK
Influenza A virus	TNSRSGFEMIWDPNGWTETD
Influenza A virus	VKLYRKLKREITFHGAKEIS
Influenza A virus	VLMEWLKTRPILSPLTKGIL
Influenza A virus	VVSSHYSRRFTPEIAKRPKV
Influenza A virus	YPALNVTMPNNGKFDKLYIWGVHHPSTDRDQTS
Influenza A virus	IAPLQLGNCSVAGWILGN
Influenza A virus	IGECPKYVRSAKLRMVTG
Influenza A virus	IITSNAPMDECDAKCQTP
Influenza A virus	ILGNPECELLISKESWSY
Influenza A virus	KRPKVRDQEGRINYYWTL
Influenza A virus	LLCTFTATYADTICIGYH
Influenza A virus	MVTGLRNIPSIQSRGLFG
Influenza A virus	NNKEKEVLVLWGVHHPPN
Influenza A virus	SFERFEIFPKESSWPNHT
Influenza A virus	SWSYIVETPNPENGTCYP
Influenza A virus	TGMVDGWYGYHHQNEQGS
Influenza A virus	VSASCSHNGKSSFYRNLL
Influenza A virus	DIPSRISIYWTIVKPGDI
Influenza A virus	EIRASVGKMIDGIGRFYI
Influenza A virus	ERQNATEIRASVGRMV
Influenza A virus	KFQTAAQRAMMDQVRESR
Influenza A virus	LGTFDTVQIIKLLPF
Influenza A virus	MAFLEESHPGIFENS
Influenza A virus	MGAVTTEVAFGLVCA
Influenza A virus	MITQFESLKIYRDSL
Influenza A virus	MMGMFNMLSTVLGVS
Influenza A virus	NGDPNNMDKAVKLYRKLK
Influenza A virus	RMFLAMITYITRNQP
Influenza A virus	RRTRIAYERMCNILKGKF
Influenza A virus	SGLVGDTPRKNDSSSSSH
Influenza A virus	TKTTYWWDGLQSSDDFAL
Influenza A virus	TVLGVSILNLGQKKYTK
Influenza A virus	VFTLTVPSERGLQRRRFV
Influenza A virus	DQICIGYHANNSTEQVDTIM
Influenza A virus	KNSTYPTIKRSYNNTNQEDL
Influenza A virus	LSRINHFEKIQIIPKSSWSS
Influenza A virus	KLANVVRKMMTNSQDTE
Influenza A virus	TGTGYTMDTVNRTHQ
Influenza A virus	DDGNDVWMGRTISEKLR
Influenza A virus	EETEVLWTSNSIVVFCG
Influenza A virus	FCGVNSDTANWSWPDGA
Influenza A virus	GKADTKILFIEEGKIVH
Influenza A virus	GQGTTLNNVHSNDTVHD
Influenza A virus	NRSGYSGIFSVEGKSCI
Influenza A virus	TLAGNSSLCSISGWAIY
Influenza A virus	MSLLTEVETYVLSIIPSGPL
Influenza A virus	PIGKCNSECITPNGSIPNDK
Influenza A virus	AIAGFIENGWEGMVDGW
Influenza A virus	ANFSVIFDRLETLTLLR
Influenza A virus	ANTIEVFRSNGLIANES
Influenza A virus	APFLDRLRRDQKSLKGR
Influenza A virus	CVCVNGSCFTIMTDGPS
Influenza A virus	DYRYTYRCHRGDTQIQT
Influenza A virus	ELTDSIWIELDEIGEDV
Influenza A virus	ENRFIEIGVTRREVHIY
Influenza A virus	ERILKEESDEAFKMTMA
Influenza A virus	EVHIYYLEKANKIKSEK
Influenza A virus	FWVELVRGLPRENTTIW
Influenza A virus	GKEFNKLERRMENLNKK
Influenza A virus	GKLSQMSKEVNARIEPF
Influenza A virus	GSGMRILVRGNSPVFNY
Influenza A virus	HEGYEEFTMVGKRATAI
Influenza A virus	IAWSSSSCHDGKAWLHV
Influenza A virus	IFKHGLKRGPSTEGVPE
Influenza A virus	IVGEISPLPSLPGHTNE
Influenza A virus	IYKTYFEKVERLKHGTF
Influenza A virus	IYNGRLVDSIVSWSKEI
Influenza A virus	KAMEQMAGSSEQAAEAM
Influenza A virus	LPDMTPSTEMSMRGVRV
Influenza A virus	LQINRQVIVDRGNRSGY
Influenza A virus	LTDMTIEEMSRDWFMLM
Influenza A virus	LTLLRAFTEEGAIVGEI
Influenza A virus	NKMARLGKGYMFESKSM
Influenza A virus	NPSLRMKWMMAMKYPIT
Influenza A virus	NQINGKLNRLIGKTNEK
Influenza A virus	NQVMLCEPTIIERNITE
Influenza A virus	PLLIDGTASLSPGMMMG
Influenza A virus	PPNFSCIENFRAYVDGF
Influenza A virus	RIEPFLKTTPRPIRLPN
Influenza A virus	RSGAAGAAVKGVGTMVL
Influenza A virus	SGRITVSTKRSQQTVIP
Influenza A virus	SKFLLMDSLKLSIEDPN
Influenza A virus	TNLYGFIIKGRSHLRND
Influenza A virus	TQIQTRRSFEIKKLWDQ
Influenza A virus	TVDHMAIIKKYTSGRQE
Influenza A virus	VCNQRIITYENSTWVNH
Influenza A virus	VKNAIGVLIGGLEWNDN
Influenza A virus	VVAITDWSGYSGSFVQH
Influenza A virus	WKKRILRTQESECVCVN
Influenza A virus	YSDFHFINEQGESIIVE
Influenza A virus	FSFKYGNGVWIGRTKSI
Influenza A virus	FVIREPFISCSPLECRT
Influenza A virus	IITDTIKSWRNNILRTQ
Influenza A virus	MNPNQKIITIGSVCMTI
Influenza A virus	NQNLEYQIGYICSGIFG
Influenza A virus	QIGNIISIWISHSIQLG
Influenza A virus	YKIFRIEKGKIVKSVEM
Influenza A virus	HHAVSNGTLVKTITNDQIEV
Influenza A virus	AFEDLRVLSFIKGTKVLPRG
Influenza A virus	ALVRTGMDPRMCSLMQGSTL
Influenza A virus	ELVQSSSTGRICDSPHQILD
Influenza A virus	LSDYEGRLIQNSLTIERMVL
Influenza A virus	MRELILYDKEEIRRIWRQAN
Influenza A virus	SSCKRRSNNSFFSRLNWLTH
Influenza A virus	IDYEELREQLSSVSSFERFE
Influenza A virus	DAINFESNGNFIAPEYAY
Influenza A virus	FAIVSLVKSDQICIGYHA
Influenza A virus	GRFYIQMCTELKLSDYEG
Influenza A virus	LATGLRNSPQRERRRKKR
Influenza A virus	LGNPMCDEFINVPEWSYI
Influenza A virus	MKSELEYGNCNTKCQTPM
Influenza A virus	NSSMPFHNIHPLTIGECP
Influenza A virus	PKSSWSSHEASLGVSSAC
Influenza A virus	PNDAAEQTKLYQNPTTYI
Influenza A virus	RSKVNGQSGRMEFFWTIL
Influenza A virus	SSACPYQGKSSFFRNVVW
Influenza A virus	TEQVDTIMEKNVTVTHAQ
Influenza A virus	THAQDILEKKHNGKLCDL
Influenza A virus	TNQEDLLVLWGIHHPNDA
Influenza A virus	DFALIVNAPNHEGIQ
Influenza A virus	EYIMKGVYINTALLN
Influenza A virus	IRWLIEEVRHRLRIT
Influenza A virus	LFTIRQEMASRGLWD
Influenza A virus	LRHFQKDAKVLFQNW
Influenza A virus	QWIIRNWETVKIQWS
Influenza A virus	VAPIEHIASMRRNYF
Influenza A virus	DSTQKAIDKITSKVNNIVDK
Influenza A virus	GMLCATSLGHPLILDTCTIE
Influenza A virus	GNLIAPWYGHVLSGGSHGRI
Influenza A virus	HGRILKTDLKGGNCVVQCQT
Influenza A virus	ILLVVTASNADKICIGHQST
Influenza A virus	LFVWGIHHPPTYTEQTNLYI
Influenza A virus	MINNKIDDQIQDVWAYNAEL
Influenza A virus	STVASSLVLAMGFAAFLFWA
Influenza A virus	TIRNGTYNRRKYREESRLER
Influenza A virus	YQNADTYVFVGSSRYSKKFK
Influenza A virus	YQRIQIFPDTTWNVTYTGTS
Influenza A virus	PIYRRVDGKWMRELVLY
Influenza A virus	QPTFSVQRNLPFDKTTIM
Influenza A virus	EYGFKISKRGSSGIMKTEGT
Influenza A virus	MGVYQILAIYATVAGSLSLA
Influenza A virus	SSVKHFEKVKILPKDRWTQH
Influenza A virus	TYNAELLVLMENERTLDFHD
Influenza A virus	EGRMNYYWTLVEPGDKITFE
Influenza A virus	EKMNTQFTAVGKEFNHLEKR
Influenza A virus	FYKNLIWLVKKGNSYPKLSK
Influenza A virus	KLCKLRGVAPLHLGKCNIAG
Influenza A virus	KVRSQLKNNAKEIGNGCFEF
Influenza A virus	LVVPRYAFAMERNAGSGIII
Influenza A virus	NREEIDGVKLESTRIYQILA
Influenza A virus	LPRGKLSTRGVQIASNENME
Influenza A virus	QQTVIPNIGSRPRIRNIPSR
Influenza A virus	FDGITNKVNSVIEKMNTQFE
Influenza A virus	AISFWFMCSNGSLQCRI
Influenza A virus	CPRYVKQLTKLATGMRNVPE
Influenza A virus	DTVLEKNVTVHSVNLLENSH
Influenza A virus	VFEFSDERAANPIVP
Influenza A virus	AANIIGILHLILWILDRL
Influenza A virus	DKLYERVKRQLRENAEED
Influenza A virus	GFTFKRTSGSSVKRE
Influenza A virus	IVYWKQWLSLKNLTQ
Influenza A virus	NYLLTWKQVLAELQDIE
Influenza A virus	QITFMQALQLLLEVE
Influenza A virus	QPEWFRNVLSIAPIMFSNK
Influenza A virus	RIDFHWLMLNPNDTVTFS
Influenza A virus	YAEMKWLLSNTDNAAFPQ
Influenza B virus	KTGTITYQRGILLPQKVWCA
Influenza B virus	CLNCTDLDVALGRPKCTGNI
Influenza B virus	FHSDSETQMAKLYGDSKPQK
Influenza B virus	KSKPYYTGEHAKAIGNCPIW
Influenza B virus	PQSGRIVVDYMVQKSGKTGT
Influenza B virus	PVTSGCFPIMHDRTKIRQLP
JC polyomavirus	GDPDMMRYVDKYGQL
JC polyomavirus	HFFSVGGEALELQGV
JC polyomavirus	HLRGFSKSISISDTF
JC polyomavirus	ITNTATTVLLDEFGV
JC polyomavirus	LNEDLTCGNILMWEA
JC polyomavirus	NFDMLPCYSVARIPL
JC polyomavirus	VDSITEVECFLTPEM
JC polyomavirus	AATGFSVAEIAAGEA
JC polyomavirus	AKQRVDSIHMTREEM
JC polyomavirus	ALELQGVLFNYRTTY
JC polyomavirus	FADSKNQKSICQQAV
JC polyomavirus	FNFLLDKMDLIFGAH
JC polyomavirus	IFGAHGNAVLEQYMA
JC polyomavirus	IHCLLPQMDTVIYDF
JC polyomavirus	LKTEVIGVTALMNVH
JC polyomavirus	LNIPKKRYWLFKGPI
JC polyomavirus	MGAALALLGDLVATV
JC polyomavirus	SNGQASHDNGAGKPV
JC polyomavirus	VIYDFLKCIVLNIPK
JC polyomavirus	YRTTYPDGTIFPKNA
Lassa virus	ELKCFGNTAVAKCNEKHDEE
Lassa virus	PGGYCLTRWMLIEAELKCFG
Leishmania major	FGDLGFYQADFSKAEV
Leishmania major	GFSGPFFEDARIVANVP
Leishmania major	INSSTAVAKAREQYGC
Leishmania major	IPQAVQLHTERLKVQQVQG
Leishmania major	LTNEKDDILVKHLIP
Leishmania major	PFNVFSDAARCIDGAF
Leishmania major	RPKATDGIVKSYAGLC
Leishmania major	VPSEEGVLAWATTCQ
Leishmania major	YDQLVTRVVTHEMAHA
Leishmania major	YGCDTLEYLEVEDQGG
Listeria monocytogenes	KIDYDDEMAYSESQLIAKFGTAFK
Listeria monocytogenes	LPGNARNINVYAKECTGLAWEWWRTVIDDRNLPLVKNRN
Listeria monocytogenes	PIEKKHADEIDKYIQGLDYNK
Listeria monocytogenes	SINQNNADIQVVNAISSLTY
Listeria monocytogenes	VIKNNSEYIETTSKAYTDG
Lymphocytic choriomeningitis virus	AKRKLNMFVSDQVGD
Lymphocytic choriomeningitis virus	EGWPYIACRTSIVGR
Lymphocytic choriomeningitis virus	HLFKTTVNSLISDQL
Lymphocytic choriomeningitis virus	VDQKQFKQDSKYSHG
Lymphocytic choriomeningitis virus	VGLSYSQTMLLKDLM
Lymphocytic choriomeningitis virus	VYQFKSVEFDMSHLN
Mammalian orthoreovirus	MARAAFLFKTVGFGG
Measles virus	ALHQSMLNSQAIDNL
Measles virus	ASDVETAEGGEIHKLLRLQ
Measles virus	CCRGRCNKKGEQVGM
Measles virus	EGFNMILGTILAQIWVLLAK
Measles virus	EISDIEVQDPEGFNMILGTI
Measles virus	ESRGIKARITHVDTE
Measles virus	FMPEGTVCSQNALYP
Measles virus	GVSYNIGSQEWYTTV
Measles virus	IKGVIVHRLEGVSYN
Measles virus	IKHIIIVPIPGDSSITTRSR
Measles virus	IKLMPNITLLNNCTR
Measles virus	KCYTTGTIINQDPDK
Measles virus	KMSSAVGFVPDTGPASR
Measles virus	LAQIWVLLAKAVTAPDTAAD
Measles virus	LLDRLVRLIGNPDVSGPKLT
Measles virus	LLEVVQSDQSQSGLTFASRG
Measles virus	LNAMTQNIRPVQSVA
Measles virus	LTIKFGIETMYPALGLHEFA
Measles virus	LTLQTPTGQIHWGNL
Measles virus	LVSGSFGNRFILSQGNLI
Measles virus	MATLLRSLALFKRNKDKPPI
Measles virus	MGLKVNVSAIFMAVL
Measles virus	MIDRPYVLLAVLFVM
Measles virus	MILAVQGVQDYINNE
Measles virus	NFGRSYFDPAYFRLGQEMVR
Measles virus	NIIAEDLSLRRFMVALILDI
Measles virus	PISLERLDVGTNLGN
Measles virus	QVGSRRYPDAVYLHR
Measles virus	SLSTNLDVTNSIEHQVKDVLTPLFK
Measles virus	SMKGLSSTSIVYILI
Measles virus	SRPGLKPDLTGTSKS
Measles virus	TEILSLFGPSLRDPI
Measles virus	TLNVPPPPDPGRASTSGTPIKK
Measles virus	TSGSGGAIRGIKHIIIVPIP
Measles virus	TTNQAIEAIRQAGQE
Measles virus	VEIAEYRRLLRTVLE
Measles virus	VLFVMFLSLIGLLAI
Measles virus	VYLHRIDLGPPISLE
Measles virus	YALGGDINKVLEKLG
Measles virus	YINNELIPSMNQLSC
Measles virus	YRETGPSRASDARAAHLPTG
Measles virus	YSGGDLLGILESRGI
Measles virus	TVPKYVATQGYLISN
Measles virus	ASRGTNMEDEADQYFSHDD
Measles virus	EMVRRSAGKVSSTLASELGI
Measles virus	GGKEDRRVKQSRGEARESYR
Measles virus	HDDPISSDQSRFGWFENKEI
Measles virus	HEFAGELSTLESLMNLY
Measles virus	HTTEDKISRAVGPRQAQVSFL
Measles virus	ICDIDTYIVEAGLASFILTI
Measles virus	ILDIKRTPGNKPRIAEMICD
Measles virus	LGITAEDARLVSEIAMHTTE
Measles virus	LPTGTPLDIDTASESSQD
Measles virus	PDTAADSELRRWIKYTQQRR
Measles virus	PKLTGALIGILSLFVESPGQ
Measles virus	QDPQDSRRSAEPLLSCKPWQ
Measles virus	QRRVVGEFRLERKWLDVVR
Measles virus	SIQNKFSAGSYPLLWSYAMG
Measles virus	SPGQLIQRITDDPDVSIRLL
Measles virus	VSFLQGDQSENELPRLGGKE
Measles virus	WQESRKNKAQTRTPLQC
Measles virus	YAMGVGVELENSMGGLNFGR
Measles virus	YQQMGKPAPYMVNLENSI
Mycobacterium marinum	AVDADDKVLGYRNWLGLNRGD
Mycobacterium tuberculosis	AAAGFASKTPANQAISMIDG
Mycobacterium tuberculosis	AAGSSATGGAAPVGAGAMGQGAQSG
Mycobacterium tuberculosis	AAWGGSGSEAYQGVQQKWDA
Mycobacterium tuberculosis	AEHQAIIRDVLTASD
Mycobacterium tuberculosis	AGGGVTLLQAAPTLD
Mycobacterium tuberculosis	AGGYKASDMWGPKEDPAWQR
Mycobacterium tuberculosis	AGRVAQIRQEIENSD
Mycobacterium tuberculosis	ALAMEVYQAETAVNTLFEKLEPMAS
Mycobacterium tuberculosis	ALSGQLNPQVNLVDTLNSGQYTVFA
Mycobacterium tuberculosis	AMEDLVRAYHAMSSTHEA
Mycobacterium tuberculosis	AMSSTHEANTMAMMARDT
Mycobacterium tuberculosis	ANRHVKPTGSAVVGLSMAAS
Mycobacterium tuberculosis	APDGYPIINYEYAIVNNRQK
Mycobacterium tuberculosis	APKTYCEELKGTDTGQACQI
Mycobacterium tuberculosis	APTLDELKLEGDEAT
Mycobacterium tuberculosis	ARLMAGAGPAPMLAAAAGWQTLSAA
Mycobacterium tuberculosis	ASATKDGSHYKITGTATGVD
Mycobacterium tuberculosis	ASMLGTVTNSPGVPAVPWGA
Mycobacterium tuberculosis	ASQSTTNPIFGMPSPGSSTPVGQLP
Mycobacterium tuberculosis	CGNGTPNELGGANIPAEFLE
Mycobacterium tuberculosis	CGSKPPSGSPETGAGAGTVA
Mycobacterium tuberculosis	DCGTIRVGSFRGRWLDPRHA
Mycobacterium tuberculosis	DDIKATYDKGILTVSVAVSE
Mycobacterium tuberculosis	DGISTTKITGTIPASSVKMLDPGAK
Mycobacterium tuberculosis	DGNPPEVKSVGLGNVNGVTL
Mycobacterium tuberculosis	DIASERTAPSRACQGDLGMS
Mycobacterium tuberculosis	DIKVQFQSGGANSPALYLLD
Mycobacterium tuberculosis	DMANPMSPVNKSFEIEVTCS
Mycobacterium tuberculosis	DPDKDVDIMVRDGQLTIKAE
Mycobacterium tuberculosis	DQVHFQPLPPAVVKLSDALI
Mycobacterium tuberculosis	DWYQPACGKAGCQTYKWETF
Mycobacterium tuberculosis	EIAVEQAALQSAWQGDTG
Mycobacterium tuberculosis	EISTNIRQAGVQYSRADEEQ
Mycobacterium tuberculosis	EQGVPFRVQGDNISVKLFDDWSNLG
Mycobacterium tuberculosis	FNLWGPAFHERYPNVTITA
Mycobacterium tuberculosis	GAAILVAGLSGCSSNKSTTG
Mycobacterium tuberculosis	GAMGQGAQSGGSTRPGLVAPAPLAQ
Mycobacterium tuberculosis	GASVTVTGQGNSLKVGNADVVCGGV
Mycobacterium tuberculosis	GCQTYKWETFLTSELPQWLS
Mycobacterium tuberculosis	GCSSNKSTTGSGETTTAAGT
Mycobacterium tuberculosis	GELLPEAAGPTQVLVPRSAI
Mycobacterium tuberculosis	GELSKQTGQQVSIAPNAGLD
Mycobacterium tuberculosis	GFVRTSNIKFQDAYNAGGGH
Mycobacterium tuberculosis	GGGSDKALAAATPMVVWLQTASTQA
Mycobacterium tuberculosis	GLLDPSQAMGPTLIGLAMGD
Mycobacterium tuberculosis	GLLGTSPLSNHPLAGGSGPSAGAGL
Mycobacterium tuberculosis	GLRAQDDFSGWDINTPAFEW
Mycobacterium tuberculosis	GLVAPAPLAQEREEDDEDDWDEEDD
Mycobacterium tuberculosis	GNGGMVTGCAETPGCVAYIG
Mycobacterium tuberculosis	GNNLPAKFLEGFVRTSNIKF
Mycobacterium tuberculosis	GPKEDPAWQRNDPLLNVGKL
Mycobacterium tuberculosis	GPRLYGEMTMQGTRKPRPSGP
Mycobacterium tuberculosis	GQWRGAAGTAAQAAVVRFQE
Mycobacterium tuberculosis	GSGPSAGAGLLRAESLPGAGGSLTR
Mycobacterium tuberculosis	GSSTPVGQLPPAATQTLGQLGEMSG
Mycobacterium tuberculosis	GTDTGQACQIQMSDPAYNIN
Mycobacterium tuberculosis	GTGGGNPADEEAAQMGLLGTSPLSN
Mycobacterium tuberculosis	GVSTANATVYMIDSVLMPP
Mycobacterium tuberculosis	GYTSGTGQGNASATKDGSHY
Mycobacterium tuberculosis	HPTTTYKAFDWDQAYRKPIT
Mycobacterium tuberculosis	IANNTRVWVYCGNGKPSDLG
Mycobacterium tuberculosis	IDELKTNSSLLTSILTYHVV
Mycobacterium tuberculosis	IKIFMLVTAVVLLCCSGVAT
Mycobacterium tuberculosis	INFNCEVWSNVSETISGPRLY
Mycobacterium tuberculosis	IPPRGTQAVVLKVYQNAGGT
Mycobacterium tuberculosis	IRGSVTPAVSQFNARTADGI
Mycobacterium tuberculosis	ITVGLSRGWSLIKSVRLGNA
Mycobacterium tuberculosis	KLFDDWSNLGSISELSTSRVLDPAA
Mycobacterium tuberculosis	KPDAEEQGVPVSPTASDPALLAEIR
Mycobacterium tuberculosis	KVVIDGKDQNVTGSVVCTTA
Mycobacterium tuberculosis	LARTISEAGQAMASTEGNVTGMFA
Mycobacterium tuberculosis	LFAAFPSFAGLRPTFDTRLM
Mycobacterium tuberculosis	LFEKLEPMASILDPGASQSTTNPIF
Mycobacterium tuberculosis	LGACLALWLSGCSSPKPDAEEQGVP
Mycobacterium tuberculosis	LKVYQNAGGTHPTTTYKAFD
Mycobacterium tuberculosis	LPGAGGSLTRTPLMSQLIEKPVAPS
Mycobacterium tuberculosis	LQVPSPSMGRDIKVQFQSGG
Mycobacterium tuberculosis	LRPTFDTRLMRLEDEMKEGRYE
Mycobacterium tuberculosis	LSGVTNLQAQGTEVIDGISTTKITG
Mycobacterium tuberculosis	LTSELPGWLQANRHVKPTGS
Mycobacterium tuberculosis	MAAHKGLMNIALAISAQQVN
Mycobacterium tuberculosis	MAMMARDTAEAAKWGG
Mycobacterium tuberculosis	MATTLPVQRHPRSLFPEFSE
Mycobacterium tuberculosis	MIRAQAGLLEAEHQA
Mycobacterium tuberculosis	MKIRLHTLLAVLTAAPLLLA
Mycobacterium tuberculosis	MKPDLQRALGATPNTGPAPQGA
Mycobacterium tuberculosis	MLGNAPSVVPNTTLGM
Mycobacterium tuberculosis	MLGTGTPNRARINFNC
Mycobacterium tuberculosis	MMAHAGDMAGYAGTLQSLGA
Mycobacterium tuberculosis	MNDGKRAVTSAVLVVLGACLALWLS
Mycobacterium tuberculosis	MSQIMYNYPAMMAHAGDMAG
Mycobacterium tuberculosis	MTEQQWNFAGIEAAASAIQGNVTSI
Mycobacterium tuberculosis	NDGVIFFFNPGELLPEAAGP
Mycobacterium tuberculosis	NDPLLNVGKLIANNTRVWVY
Mycobacterium tuberculosis	NFLLPDAQSIQAAAAGFASK
Mycobacterium tuberculosis	NGKVLAAMYQGTIKTWDDPQ
Mycobacterium tuberculosis	NGVFDFPDSGTHSWEYWGAQ
Mycobacterium tuberculosis	NITSATYQSAIPPRGTQAVV
Mycobacterium tuberculosis	PLPVVFPIVQGELSKQTGQQ
Mycobacterium tuberculosis	PRSLFPEFSELFAAFPSFAG
Mycobacterium tuberculosis	PTGPASVQGMSQDPVAVAASNNPEL
Mycobacterium tuberculosis	PTLIGLAMGDAGGYKASDMW
Mycobacterium tuberculosis	PVGGQSSFYSDWYQPACGKA
Mycobacterium tuberculosis	PVNYQNFAVTNDGVIFFFNP
Mycobacterium tuberculosis	QDAYNAGGGHNGVFDFPDSG
Mycobacterium tuberculosis	QFGDVDAHGAMIRAQ
Mycobacterium tuberculosis	QGTGSGAGIAQAAAGTVNIG
Mycobacterium tuberculosis	QLIEKPVAPSVMPAAAAGSSATGGA
Mycobacterium tuberculosis	QMPYQPVQSPTQVEA
Mycobacterium tuberculosis	QMSDPAYNINISLPSYYPDQ
Mycobacterium tuberculosis	QQFVYAGAMSGLLDPSQAMG
Mycobacterium tuberculosis	QTSPANVVGTRQTLQGASVTVTGQG
Mycobacterium tuberculosis	RANPLAAKGVCTYNDEQGVPFRVQG
Mycobacterium tuberculosis	RCRRALRQIGVLERPVGDSS
Mycobacterium tuberculosis	RGRWLDPRHAGPATAADAGD
Mycobacterium tuberculosis	RNFQVIYEQANAHGQ
Mycobacterium tuberculosis	RPGLDELSFTLTGNPNRPDGGILT
Mycobacterium tuberculosis	RTEQKDFDGRSEFAYGSFVR
Mycobacterium tuberculosis	SAIQGNVTSIHSLLDEGKQSLTKLA
Mycobacterium tuberculosis	SALTLAIYHPQQFVYAGAMS
Mycobacterium tuberculosis	SAWQGDTGITYQGWQTQWNQ
Mycobacterium tuberculosis	SDPALLAEIRQSLDATKGLTSVHVA
Mycobacterium tuberculosis	SEFAYGSFVRTVSLPVGADE
Mycobacterium tuberculosis	SFAAAGLAALAVAVSPPAA
Mycobacterium tuberculosis	SGETTTAAGTTASPGAASGP
Mycobacterium tuberculosis	SPGFGTTVDFPAVPGALGEN
Mycobacterium tuberculosis	STPREAPYELNITSATYQSA
Mycobacterium tuberculosis	STSRVLDPAAGVTQLLSGVTNLQAQ
Mycobacterium tuberculosis	SVAVSEGKPTEKHIQIRSTN
Mycobacterium tuberculosis	THSWEYWGAQLNAMKPDLQR
Mycobacterium tuberculosis	TKGLTSVHVAVRTTGKVDSLLGITS
Mycobacterium tuberculosis	TLGQLGEMSGPMQQLTQPLQQVTSL
Mycobacterium tuberculosis	TPSLPEIAANHITQAVLTATNFFGI
Mycobacterium tuberculosis	TQPLQQVTSLFSQVGGTGGGNPADE
Mycobacterium tuberculosis	TTLGMHCGSFGSAPSNG
Mycobacterium tuberculosis	TVSLPVGADEDDIKATYDKG
Mycobacterium tuberculosis	VAFRAGLVMEAGSKVT
Mycobacterium tuberculosis	VAKVNIKPLEDKILVQ
Mycobacterium tuberculosis	VELTARLNSLGEAWTGGGSDKALAA
Mycobacterium tuberculosis	VITMLWHAMPPELNTARLMAGAGPA
Mycobacterium tuberculosis	VKRGLTVAVAGAAILVAGLS
Mycobacterium tuberculosis	VLERPVGDSSDCGTIRVGSF
Mycobacterium tuberculosis	VLTATNFFGINTIPIALTEMDYFIR
Mycobacterium tuberculosis	VSDLKSSTAVIPGYPVAGQV
Mycobacterium tuberculosis	VSIAPNAGLDPVNYQNFAVT
Mycobacterium tuberculosis	VTGSVVCTTAAGNVNIAIGG
Mycobacterium tuberculosis	WDINTPAFEWYDQSGLSVVM
Mycobacterium tuberculosis	WDQAYRKPITYDTLWQADTD
Mycobacterium tuberculosis	WLKLGLVEFGGVAKLNAEVMS
Mycobacterium tuberculosis	WRRRPLSSALLSFGLLLGGLPL
Mycobacterium tuberculosis	YAGTLQSLGADIASEQAVLS
Mycobacterium tuberculosis	YAIVNNRQKDAATAQTLQAF
Mycobacterium tuberculosis	YDAYFTDAGGITPGNSV
Mycobacterium tuberculosis	YDTLWQADTDPLPVVFPIVQ
Mycobacterium tuberculosis	YEVRAELPGVDPDKDVDIMV
Mycobacterium tuberculosis	YFVTDPERQEAVLED
Mycobacterium tuberculosis	YQGWQTQWNQALEDLVRAYQ
Mycobacterium tuberculosis	YYQSGLSIVMPVGGQSSFYS
Mycobacterium tuberculosis	KASVPGGGDMGGMDF
Mycobacterium tuberculosis	SHITNPAGLAHQAAAVGQAG
Mycobacterium tuberculosis	VDFGALPPEVNSARMYGGAG
Mycobacterium tuberculosis	ATIPQGEQSTGKIYFDVTGPSPTIV
Mycobacterium tuberculosis	DVTGPSPTIVAMNNGMEDLLIWEP
Mycobacterium tuberculosis	MAAIATFAAPVALAAYPITGKLGSE
Mycobacterium tuberculosis	MKLTTMIKTAVAVVAMAAIATFAAP
Mycobacterium tuberculosis	YPITGKLGSELTMTDTVGQVVLGWK
Mycobacterium tuberculosis	YRVLWQAAGPDTISGATIPQGEQST
Mycobacterium tuberculosis	LIESGVLIPARRPQN
Mycobacterium tuberculosis	LRQHASRYLARVEAG
Mycobacterium tuberculosis	RGRKRTLSDVLNEMR
Mycobacterium tuberculosis	QRCRVHFMRNLYTAV
Mycobacterium tuberculosis	AIDTAAANQLMNNVPQALQQ
Mycobacterium tuberculosis	AMFGYAATAATATEALLPFE
Mycobacterium tuberculosis	AQNGVQAMSSLGSQLGSSLG
Mycobacterium tuberculosis	AYGLTVPPPVIAENRAELMI
Mycobacterium tuberculosis	DAPLITNPGGLLEQAVAVEE
Mycobacterium tuberculosis	FDQLSELWKAISPHLSPLSN
Mycobacterium tuberculosis	GGFGGVSNALRMPPRAYVMPR
Mycobacterium tuberculosis	GSASLVAAAKMWDSVASDLF
Mycobacterium tuberculosis	IAENRAELMILIATNLLGQN
Mycobacterium tuberculosis	INSARMYAGPGSASLVAAAK
Mycobacterium tuberculosis	ISPHLSPLSNIVSMLNNHVS
Mycobacterium tuberculosis	IVSMLNNHVSMTNSGVSMAS
Mycobacterium tuberculosis	LAQPTKSIWPFDQLSELWKA
Mycobacterium tuberculosis	LIATNLLGQNTPAIAVNEAE
Mycobacterium tuberculosis	LLEQAVAVEEAIDTAAANQL
Mycobacterium tuberculosis	LPLGQLTNSGGGFGGVSNAL
Mycobacterium tuberculosis	LSVPQAWAAANQAVTPAARA
Mycobacterium tuberculosis	MNNVPQALQQLAQPTKSIWP
Mycobacterium tuberculosis	MTNSGVSMASTLHSMLKGFA
Mycobacterium tuberculosis	MWDSVASDLFSAASAFQSVV
Mycobacterium tuberculosis	NQAVTPAARALPLTSLTSAA
Mycobacterium tuberculosis	QTAPGHMLGGLPLGQLTNSG
Mycobacterium tuberculosis	SAASAFQSVVWGLTTGSWIG
Mycobacterium tuberculosis	SSAGLMVAAASPYVAWMSVT
Mycobacterium tuberculosis	SSGLGAGVAANLGRAASVGS
Mycobacterium tuberculosis	TATEALLPFEDAPLITNPGG
Mycobacterium tuberculosis	TLHSMLKGFAPAAAQAVETA
Mycobacterium tuberculosis	VRVAAAAYETAYGLTVPPPV
Mycobacterium tuberculosis	WGLTTGSWIGSSAGLMVAAA
Mycobacterium tuberculosis	NEAEYGEMWAQDAAAMFGY
Mycobacterium tuberculosis	WTNTPTKWDNSFLEI
Mycobacterium tuberculosis	KSLENYIAQTRDKFLSAATSSTPREAPYEL
Mycobacterium tuberculosis	MLVLLVAVLVTAVYAFVHA
Mycobacterium tuberculosis	MRFAQPSALSRFSALTRDWFTSTFAAPTAAQA
Mycobacterium tuberculosis	GLEPGVVAEKVRNLSV
Mycobacterium tuberculosis	AIAIAFLAGCSSTKPVSQDTSPKPA
Mycobacterium tuberculosis	EYTVFAPTNAAFDKLPAATIDQLKT
Mycobacterium tuberculosis	GRGCAQYAAQNPTGPGSVAGMAQDP
Mycobacterium tuberculosis	PVTTAAMADPAADLIGRGCAQYAAQ
Mycobacterium tuberculosis	SNNPMLSTLTSALSGKLNPDVNLVD
Mycobacterium tuberculosis	SRIDGTHQTLQGADLTVIGARDDLM
Mycobacterium tuberculosis	SSILTYHVIAGQASPSRIDGTHQTL
Mycobacterium tuberculosis	TVIGARDDLMVNNAGLVCGGVHTAN
Mycobacterium tuberculosis	VSQDTSPKPATSPAAPVTTAAMADP
Mycobacterium tuberculosis	AAAGTAVQDSRSHVYAHQAQ
Mycobacterium tuberculosis	AGAAMLLTPGTAACNRDDVE
Mycobacterium tuberculosis	AGGSTGSLLMALLGDAGVPF
Mycobacterium tuberculosis	AKQYRFVLPGPSLTVAEQEQ
Mycobacterium tuberculosis	ALLALTRAILIRVRNASWQH
Mycobacterium tuberculosis	ALLGDAGVPFRVIPIAASTR
Mycobacterium tuberculosis	ATMITFRLRLPCRTILRVFS
Mycobacterium tuberculosis	CLDELRGAAASAAFVVASGS
Mycobacterium tuberculosis	DHEGVIDSNTTATSAPPRTK
Mycobacterium tuberculosis	EPEQLAAAHELIDRGRAEVV
Mycobacterium tuberculosis	ESFTVNESRTAKQYRFVLPG
Mycobacterium tuberculosis	FLLKASVRELRECVGSELLT
Mycobacterium tuberculosis	GAPRYDPGGGGINVARIVHV
Mycobacterium tuberculosis	GGLQHISSGVFLLKASVREL
Mycobacterium tuberculosis	GIERSGEVNAKPGTKSGDRV
Mycobacterium tuberculosis	GINVARIVHVLGGCSTALFP
Mycobacterium tuberculosis	GIWVDSAGQLVDEPAPPARA
Mycobacterium tuberculosis	IADAALAALGLWLSVAAVAG
Mycobacterium tuberculosis	IRVRNASWQHDIDSLFCTQR
Mycobacterium tuberculosis	ITVPARWVVNGIERSGEVNA
Mycobacterium tuberculosis	KPGTKSGDRVGIWVDSAGQL
Mycobacterium tuberculosis	KPRIITLTMNPALDITTSVD
Mycobacterium tuberculosis	LEAVVMLLAVTVSLLTIPFA
Mycobacterium tuberculosis	LGGCSTALFPAGGSTGSLLM
Mycobacterium tuberculosis	LIDRGRAEVVVVSLGSQGAL
Mycobacterium tuberculosis	LIKSVRLGNAAGAAMLLTPG
Mycobacterium tuberculosis	LPPGVAADYYQRVADICRRS
Mycobacterium tuberculosis	LWLSVAAVAGALLALTRAIL
Mycobacterium tuberculosis	MIATTRDREGATMITFRLRL
Mycobacterium tuberculosis	MTEPAAWDEGKPRIITLTMN
Mycobacterium tuberculosis	PALDITTSVDVVRPTEKMRC
Mycobacterium tuberculosis	PCRTILRVFSRNPLVRGTDR
Mycobacterium tuberculosis	PSLTVAEQEQCLDELRGAAA
Mycobacterium tuberculosis	QRVADICRRSSTPLILDTSG
Mycobacterium tuberculosis	RECVGSELLTEPEQLAAAHE
Mycobacterium tuberculosis	RNPLVRGTDRLEAVVMLLAV
Mycobacterium tuberculosis	RSHVYAHQAQTRHPATATVI
Mycobacterium tuberculosis	RVIPIAASTRESFTVNESRT
Mycobacterium tuberculosis	SAAFVVASGSLPPGVAADYY
Mycobacterium tuberculosis	SSIPMTAVSGVGAGDAMVAA
Mycobacterium tuberculosis	STPLILDTSGGGLQHISSGV
Mycobacterium tuberculosis	TAACNRDDVERFFELAAEPT
Mycobacterium tuberculosis	TATSAPPRTKITVPARWVVN
Mycobacterium tuberculosis	TEVGQDQYVWHPIVNPEASP
Mycobacterium tuberculosis	TRHPATATVIDHEGVIDSNT
Mycobacterium tuberculosis	TVSLLTIPFAAAAGTAVQDS
Mycobacterium tuberculosis	VDEPAPPARAIADAALAALG
Mycobacterium tuberculosis	VGAGDAMVAAITVGLSRGWS
Mycobacterium tuberculosis	VVRPTEKMRCGAPRYDPGGG
Mycobacterium tuberculosis	VVSLGSQGALLATRHASHRF
Mycobacterium tuberculosis	DEARRMWASAQNISG
Mycobacterium tuberculosis	NQAFRNIVNMLHGVR
Mycobacterium tuberculosis	AAAQASAAAAAYEAA
Mycobacterium tuberculosis	AAFDYADGAAEDELS
Mycobacterium tuberculosis	AAFQAAHARFVAAAA
Mycobacterium tuberculosis	AAFSRMLSLFFRQHI
Mycobacterium tuberculosis	AAGAQLLWQLPLLSI
Mycobacterium tuberculosis	AAGVAAWSLIALMIP
Mycobacterium tuberculosis	AAHAGEYGQMVTLRG
Mycobacterium tuberculosis	AAIHEMFVNTLQMSS
Mycobacterium tuberculosis	AALPLLFFALAGQRI
Mycobacterium tuberculosis	AAQEMMIALRRLREL
Mycobacterium tuberculosis	AAQHRQIVADFCDFL
Mycobacterium tuberculosis	AARLLSIRAMSTKFS
Mycobacterium tuberculosis	AASLLDEDMDALEEA
Mycobacterium tuberculosis	AAVALGFFVWLEGRA
Mycobacterium tuberculosis	AAVDKDAVIVAAAGN
Mycobacterium tuberculosis	AAVIVGSGRIASLYV
Mycobacterium tuberculosis	ADSSKYMITLHTPIA
Mycobacterium tuberculosis	ADVLTMKAVRAATAL
Mycobacterium tuberculosis	ADYNMLLISRLREEA
Mycobacterium tuberculosis	AEKFKEDVINDFVSS
Mycobacterium tuberculosis	AELFRLQTEFVKLQE
Mycobacterium tuberculosis	AEVIRLIRRLLPALV
Mycobacterium tuberculosis	AFNEILRRRAATAVA
Mycobacterium tuberculosis	AGGFGGAGAGIANFL
Mycobacterium tuberculosis	AGISSLIIDPNPMFV
Mycobacterium tuberculosis	AGTLSTFFGVPLVLT
Mycobacterium tuberculosis	AGWLAFFRDLVARGL
Mycobacterium tuberculosis	AGYPAELAYFEVLHE
Mycobacterium tuberculosis	AHESLCFAGANLIPL
Mycobacterium tuberculosis	AHGETVSAVAELIGD
Mycobacterium tuberculosis	AHLIHFAAANLRNPG
Mycobacterium tuberculosis	AILRRRRRIAEPATC
Mycobacterium tuberculosis	AINGDFILIAPEVQE
Mycobacterium tuberculosis	ALGERRLVRLLRLGG
Mycobacterium tuberculosis	ALPRLLRRLVIMGGM
Mycobacterium tuberculosis	ALQSHDDVALVSVMW
Mycobacterium tuberculosis	ALSRVHSMFLGTGGS
Mycobacterium tuberculosis	ALTALIRDPPADSTG
Mycobacterium tuberculosis	ALVAEGIEAIVFRTL
Mycobacterium tuberculosis	ALVEEYLRGLRQAAG
Mycobacterium tuberculosis	AMDYTTIVAAAASES
Mycobacterium tuberculosis	AMHLLLNMWALYVVG
Mycobacterium tuberculosis	AMNEAFVAMLGASAD
Mycobacterium tuberculosis	APPNLIRAILRAPVD
Mycobacterium tuberculosis	APQINFFYYLGEPIV
Mycobacterium tuberculosis	APWQQVLRNLGIDIG
Mycobacterium tuberculosis	AQAVYDFRSIVDYLR
Mycobacterium tuberculosis	AQIIHRITATARHPG
Mycobacterium tuberculosis	AQLGYTIRQLERLLQ
Mycobacterium tuberculosis	AQLSQLISLLPSTLQ
Mycobacterium tuberculosis	AQTSQFVMAMINYED
Mycobacterium tuberculosis	ARFHQQFVQALTASV
Mycobacterium tuberculosis	ARIVIFFVGSVFLLT
Mycobacterium tuberculosis	ARMWIQAATTMASYQ
Mycobacterium tuberculosis	ARTDLLAFTAFPKQI
Mycobacterium tuberculosis	ARVQIHRANDQVRIY
Mycobacterium tuberculosis	ATEVVRRLTATAHRG
Mycobacterium tuberculosis	ATGIVLMLGDQPQVA
Mycobacterium tuberculosis	AVDGRFAVPQILGDE
Mycobacterium tuberculosis	AVHVWLRLPAGRVEI
Mycobacterium tuberculosis	AVITELIAMLRHHHI
Mycobacterium tuberculosis	AVPLRLLGGLHRMVL
Mycobacterium tuberculosis	AVSIGILLSLIAPLG
Mycobacterium tuberculosis	AVVVLKRLPDALADG
Mycobacterium tuberculosis	AVWAFVMVLAFSRHL
Mycobacterium tuberculosis	AYAQRVYQANRAAGS
Mycobacterium tuberculosis	CILAWILVRIINVRS
Mycobacterium tuberculosis	CLGSHLARLELTLLV
Mycobacterium tuberculosis	CRGYDVVILDRYVAS
Mycobacterium tuberculosis	CRRYEVLLIFDEIAT
Mycobacterium tuberculosis	CSEDLLYLSDLDFDV
Mycobacterium tuberculosis	DESWQQFRQELIPLL
Mycobacterium tuberculosis	DFFVAADSAFSSLND
Mycobacterium tuberculosis	DGDRHARGFEDLVEV
Mycobacterium tuberculosis	DGLLAILAAGASLVQ
Mycobacterium tuberculosis	DGLVLNFDDYNELVI
Mycobacterium tuberculosis	DMTKIVGLRARAKAA
Mycobacterium tuberculosis	DNGVGYVGLVASTVR
Mycobacterium tuberculosis	DPINEFFLANTGRPL
Mycobacterium tuberculosis	DPVKGADEVVAFAEE
Mycobacterium tuberculosis	DSFFHLAPLGQSGAL
Mycobacterium tuberculosis	DSTVITDGDIVNIDV
Mycobacterium tuberculosis	DTEVYLDAASLSPFV
Mycobacterium tuberculosis	DTQSMIVTDHRYVPA
Mycobacterium tuberculosis	DVTIRFRRFFSRLQR
Mycobacterium tuberculosis	DYVYNIKANPAVRVR
Mycobacterium tuberculosis	EEIALIARWLAEPGV
Mycobacterium tuberculosis	EEPRLFYMHYWAVDD
Mycobacterium tuberculosis	EGVSILAESAEFESE
Mycobacterium tuberculosis	EHELYVAVLSNALHR
Mycobacterium tuberculosis	EHFGHERYDAFFSLA
Mycobacterium tuberculosis	EHIHRPNTNNVGPII
Mycobacterium tuberculosis	EIGWEAGTAAPDEIP
Mycobacterium tuberculosis	EIVQFLEETFAAYDQ
Mycobacterium tuberculosis	EIYLNTFRHLYGLDC
Mycobacterium tuberculosis	EKMRVAGRIAAGALA
Mycobacterium tuberculosis	EKSYGLLDDNVYTFL
Mycobacterium tuberculosis	ELADLIEFARTVNEE
Mycobacterium tuberculosis	ELVAAFLWAQFEEAE
Mycobacterium tuberculosis	ELVRADVTTPCLLPE
Mycobacterium tuberculosis	EMLSMLRAMLAPESL
Mycobacterium tuberculosis	ENFFMFIAEEVREYL
Mycobacterium tuberculosis	EPEMLDRLDIVVASV
Mycobacterium tuberculosis	EPYAVWLDDWYARES
Mycobacterium tuberculosis	ERYVGLYLPFLDMSF
Mycobacterium tuberculosis	ESALFFIGVLIVALL
Mycobacterium tuberculosis	ESTNTKIRLLTRIAF
Mycobacterium tuberculosis	ESVFAATVAELESLI
Mycobacterium tuberculosis	ETLYWLAQPGIRESI
Mycobacterium tuberculosis	EVVDYLGIPASARPV
Mycobacterium tuberculosis	FDHEFTFGWDELLSK
Mycobacterium tuberculosis	FFQVLVTQFGSSGGP
Mycobacterium tuberculosis	FLLVPVLILLTVSGR
Mycobacterium tuberculosis	FLMSVGALIIGWLLQ
Mycobacterium tuberculosis	FSLVNFFDAQVGPLS
Mycobacterium tuberculosis	FVDAEDIIAISEEVL
Mycobacterium tuberculosis	FYNEKAFLLTTFDVS
Mycobacterium tuberculosis	GDCLVAFDAPLVVAN
Mycobacterium tuberculosis	GDGTQLQVMISLDKV
Mycobacterium tuberculosis	GDLRVIILEGQPIHV
Mycobacterium tuberculosis	GFTIANHNAAAVGEI
Mycobacterium tuberculosis	GIVALIALGILEHFD
Mycobacterium tuberculosis	GNGVVALRNAQLVTF
Mycobacterium tuberculosis	GQLLVFDTRRGMVVG
Mycobacterium tuberculosis	GQQYQAMSAQAAAFH
Mycobacterium tuberculosis	GSPLNLLRWTSARSI
Mycobacterium tuberculosis	GTVLVNLINTKLTVA
Mycobacterium tuberculosis	GTVVLTATFALGAAL
Mycobacterium tuberculosis	GWIISNIFGAIPVLG
Mycobacterium tuberculosis	GWSSLGREYAAVAEE
Mycobacterium tuberculosis	GWYLVAATAAAATLR
Mycobacterium tuberculosis	HNDVVTVASAPKLRV
Mycobacterium tuberculosis	HPARRAILIEDLLTH
Mycobacterium tuberculosis	HRDDRYCYFFIPSRK
Mycobacterium tuberculosis	IAGMRLLVIKPEPLA
Mycobacterium tuberculosis	IAYPVLWRHLTAIVA
Mycobacterium tuberculosis	ICVRVAEQLAELSSE
Mycobacterium tuberculosis	IDLNVLLSAAINFFL
Mycobacterium tuberculosis	IGLVLIAVLVFVPRV
Mycobacterium tuberculosis	IGLVTQTINDFYFVI
Mycobacterium tuberculosis	IGRNFYRALLAQQEQ
Mycobacterium tuberculosis	IIPEYLFIQSSTDLR
Mycobacterium tuberculosis	IISDVADIIKGTLGE
Mycobacterium tuberculosis	ILAKYVQLDFFRHVD
Mycobacterium tuberculosis	ILPIAEMSVVAMEFG
Mycobacterium tuberculosis	INLIIHYVDRPGALG
Mycobacterium tuberculosis	IPVMAYLVGLFAWVL
Mycobacterium tuberculosis	ITPDEGAYAFEALLR
Mycobacterium tuberculosis	IVQINGRHFDLRAQG
Mycobacterium tuberculosis	KAAIELIADHQLTVL
Mycobacterium tuberculosis	KAGLDRLRSVVHSLI
Mycobacterium tuberculosis	KPLVLILDDFAMREH
Mycobacterium tuberculosis	LALVGFLGGLITGIS
Mycobacterium tuberculosis	LAVRYGISSLEEAQA
Mycobacterium tuberculosis	LAWLVQASANSAAMA
Mycobacterium tuberculosis	LDWFCLFSSAAALTG
Mycobacterium tuberculosis	LDYLRRMTVFLQGLM
Mycobacterium tuberculosis	LENDNQLLYNYPGAL
Mycobacterium tuberculosis	LGALTIVPRLVAHPT
Mycobacterium tuberculosis	LGDIVYVHGAVISSR
Mycobacterium tuberculosis	LIILRKRENFRRAFS
Mycobacterium tuberculosis	LLSTRGYITAEKIRS
Mycobacterium tuberculosis	LLVIPVALSASIIRL
Mycobacterium tuberculosis	LNYRPLLPKDRRMII
Mycobacterium tuberculosis	LPLLVPLRAIPLLGN
Mycobacterium tuberculosis	LQSLWANFYELLADA
Mycobacterium tuberculosis	LQVVLRGYASMVAEL
Mycobacterium tuberculosis	LRIAAKIYSEADEAW
[truncated: 692 more rows]

## Sheet: HLA class I
Species	Epitope Sequence
Vaccinia virus	AFNDDGIYIR
Vaccinia virus	ALDEKWNEFK
Vaccinia virus	ALTDVEKRI
Vaccinia virus	ALTNAQFFV
Vaccinia virus	ALVSDCAST
Vaccinia virus	ALWDSNFFT
Vaccinia virus	AMSFDGFIR
Vaccinia virus	APKQVAGTGV
Vaccinia virus	AQRILPNCIR
Vaccinia virus	ATLMKTSCSK
Vaccinia virus	ATNIFPFFV
Vaccinia virus	AVFYFVDDDK
Vaccinia virus	CALVSDCAST
Vaccinia virus	CAVNTPVSM
Vaccinia virus	CMAFTIPSI
Vaccinia virus	CTNDIYCDEI
Vaccinia virus	CTSEIQNVT
Vaccinia virus	CVDHPFIYV
Vaccinia virus	CVDHPFIYVI
Vaccinia virus	CVDIFTEGK
Vaccinia virus	DEIKCPNLN
Vaccinia virus	DFRNRYEDY
Vaccinia virus	DFRNRYEDYR
Vaccinia virus	DIVNEHDIK
Vaccinia virus	DIVNEHDIKY
Vaccinia virus	DTCLLAISA
Vaccinia virus	DVSMMSMYGK
Vaccinia virus	DVSVSVGTGI
Vaccinia virus	EIIGGNDMY
Vaccinia virus	ELQAGESVK
Vaccinia virus	EPLSPDTCL
Vaccinia virus	ESIEDKFDY
Vaccinia virus	ETDDYMFFV
Vaccinia virus	FFNAMVLDK
Vaccinia virus	FICWHSSEI
Vaccinia virus	FIHGGILYA
Vaccinia virus	FISYNRHNDT
Vaccinia virus	FLHTTFIDV
Vaccinia virus	FLLRHYYNKR
Vaccinia virus	FLNAFGMYSL
Vaccinia virus	FPRKDKSIM
Vaccinia virus	FPSIIYSMSI
Vaccinia virus	FTLIDIWFL
Vaccinia virus	FVDVIIIKV
Vaccinia virus	FVNFNSVKNL
Vaccinia virus	FVVNGHTCM
Vaccinia virus	FYSSFVQTF
Vaccinia virus	GAVVKSDNK
Vaccinia virus	GIMMNERDV
Vaccinia virus	GVEDTESIER
Vaccinia virus	HIKVDHPDK
Vaccinia virus	HMAYSFQTF
Vaccinia virus	HTICDDYFV
Vaccinia virus	IAIFNNRNL
Vaccinia virus	IAIFNNRNLA
Vaccinia virus	IILNKIVQL
Vaccinia virus	IIYSKAGNI
Vaccinia virus	ILFMEMFFDY
Vaccinia virus	ILMWNKQFIK
Vaccinia virus	IMFEQYFIY
Vaccinia virus	IPLKYIVLM
Vaccinia virus	IQHNFTQIAK
Vaccinia virus	ISNENIEQY
Vaccinia virus	ITKEIKNRDK
Vaccinia virus	ITNGYLISI
Vaccinia virus	ITPNNLNKI
Vaccinia virus	ITYCLVTHM
Vaccinia virus	IVIDEILFK
Vaccinia virus	IVYAEKIPR
Vaccinia virus	KAFNHASVK
Vaccinia virus	KATTQIAPK
Vaccinia virus	KFGNSINVK
Vaccinia virus	KIGDKFQTV
Vaccinia virus	KLCKNHAEK
Vaccinia virus	KLFFAKCLV
Vaccinia virus	KLQARNIQK
Vaccinia virus	KMCTVSDYI
Vaccinia virus	KMIYDLNAV
Vaccinia virus	KMTRVFNKF
Vaccinia virus	KPIMSMGDII
Vaccinia virus	KPLKDVERL
Vaccinia virus	KQYKFYNQI
Vaccinia virus	KSDAKRNSK
Vaccinia virus	LALWDSNFFT
Vaccinia virus	LEFIHSQGF
Vaccinia virus	LEMVYDATIL
Vaccinia virus	LESQHIISF
Vaccinia virus	LILSLTCSV
Vaccinia virus	LIMYSVIGV
Vaccinia virus	LIPFLILFI
Vaccinia virus	LITWLIDYV
Vaccinia virus	LLFNSSFCI
Vaccinia virus	LLHCVTESY
Vaccinia virus	LLHCVTESYK
Vaccinia virus	LLRHYYNKR
Vaccinia virus	LLTACTIFY
Vaccinia virus	LLTACTIFYI
Vaccinia virus	LLTYFCFVA
Vaccinia virus	LMMSCISCI
Vaccinia virus	LMWNKQFIK
Vaccinia virus	LVHTPSIDK
Vaccinia virus	LVMDKNHAI
Vaccinia virus	MAAAKTPVI
Vaccinia virus	MMIDDFGTA
Vaccinia virus	MPEKRNVVV
Vaccinia virus	MPTYKHLIMF
Vaccinia virus	NACDKHNKT
Vaccinia virus	NAMSFDGFIR
Vaccinia virus	NAVTTNNLL
Vaccinia virus	NFFTELENK
Vaccinia virus	NIPELKHGL
Vaccinia virus	NISFKSINK
Vaccinia virus	NLDPDNKMSY
Vaccinia virus	NLEMIDERK
Vaccinia virus	NLILNFLDWI
Vaccinia virus	NMVSDTIMK
Vaccinia virus	NMVSDTIMKR
Vaccinia virus	NPDQNTFPNI
Vaccinia virus	NPRKQVPFM
Vaccinia virus	NSVANRSKQK
Vaccinia virus	NTDHPLSINV
Vaccinia virus	NTSSINLSY
Vaccinia virus	NVDIIDLLL
Vaccinia virus	NVQFVDINR
Vaccinia virus	PIIYSKAGNI
Vaccinia virus	QFIKPVSDLY
Vaccinia virus	QLFKYVPSA
Vaccinia virus	QMDSMEALEY
Vaccinia virus	QMYRKFSRCT
Vaccinia virus	QSITRSLIY
Vaccinia virus	RIGTAATKR
Vaccinia virus	RLQPNQPPK
Vaccinia virus	RLVDFFPDI
Vaccinia virus	RLVEEFFNR
Vaccinia virus	RMNVFNGHL
Vaccinia virus	RPEMQEFEY
Vaccinia virus	RPRFDDAYNI
Vaccinia virus	RPVVVVNWI
Vaccinia virus	RQIFIHYSV
Vaccinia virus	RQYMFYKIF
Vaccinia virus	RTSSISYVR
Vaccinia virus	RVKQWVMDT
Vaccinia virus	RVKQWVMDTL
Vaccinia virus	SILNNPVDT
Vaccinia virus	SLELIIIHTK
Vaccinia virus	SLINDLEMK
Vaccinia virus	SMASLKSLY
Vaccinia virus	SMSSYDFST
Vaccinia virus	SPLVFDSWL
Vaccinia virus	SQSFFMSDR
Vaccinia virus	SSDSENNPEY
Vaccinia virus	SSKFACVLK
Vaccinia virus	SSNSDSIDK
Vaccinia virus	STFNMWREI
Vaccinia virus	STHSTFFNR
Vaccinia virus	STINICLPY
Vaccinia virus	STISIECHR
Vaccinia virus	STSASKGSK
Vaccinia virus	STYWVIPWEL
Vaccinia virus	TFILTVVHK
Vaccinia virus	TIRHMWSVVY
Vaccinia virus	TMFKIVYSL
Vaccinia virus	TPLHKYCVNL
Vaccinia virus	TVGCCDHLHR
Vaccinia virus	VLCVKKFYK
Vaccinia virus	VLYDEFKCFI
Vaccinia virus	VMTKWCAPF
Vaccinia virus	VMVTITQNV
Vaccinia virus	VPSVNEYHM
Vaccinia virus	VSMMSMYGK
Vaccinia virus	VTDTNKFDNY
Vaccinia virus	VTYELRYTL
Vaccinia virus	VVKDDPDHY
Vaccinia virus	VYINHPFMY
Vaccinia virus	WFFNAMVLDK
Vaccinia virus	WLYGYNFII
Vaccinia virus	YAGTIKESL
Vaccinia virus	YIRRNMINK
Vaccinia virus	YITIQDRPR
Vaccinia virus	YLCTFMIIT
Vaccinia virus	YLFDYPHFEA
Vaccinia virus	YLFLICHNL
Vaccinia virus	YLKNYKNFDY
Vaccinia virus	YLLAVCGCI
Vaccinia virus	YLYASFCTV
Vaccinia virus	YSHLLPTQR
Vaccinia virus	YTEAAAATCA
Vaccinia virus	YTYDRVDIY
Vaccinia virus	YTYDRVDIYY
Vaccinia virus	YVEKEENMDK
Vaccinia virus	YVLLHLLVV
Vaccinia virus	YVMTMILFL
Vaccinia virus	YVSSSYKDI
Vaccinia virus	ALVITINYF
Vaccinia virus	AQDFQSLTI
Vaccinia virus	CFKPALPTL
Vaccinia virus	CIKSHSVSL
Vaccinia virus	CINVRRCAL
Vaccinia virus	CLNNSLMSF
Vaccinia virus	CMVICLLSF
Vaccinia virus	CQQKCDMPSL
Vaccinia virus	CSRLQTCIK
Vaccinia virus	DRRSFFKCF
Vaccinia virus	EIYTYFSHC
Vaccinia virus	EMILSTSSM
Vaccinia virus	EQYKTESFF
Vaccinia virus	FHKNMIKTY
Vaccinia virus	FHVRRLLKF
Vaccinia virus	FIEHLGEGI
Vaccinia virus	FILTAILFF
Vaccinia virus	FKAKWLTPF
Vaccinia virus	FNVNGSQVY
Vaccinia virus	FSILFSNNF
Vaccinia virus	FSMLGIWFF
Vaccinia virus	FVKRKKLDI
Vaccinia virus	GTNGISNGI
Vaccinia virus	HLIIQYPSV
Vaccinia virus	HLKHHKQCV
Vaccinia virus	HLKNSAENK
Vaccinia virus	HTHLSNQNL
Vaccinia virus	HVLMHSPLV
Vaccinia virus	IHFMREYWF
Vaccinia virus	IIKSPYMFA
Vaccinia virus	IKYMIGNFM
Vaccinia virus	ILPCPQINTL
Vaccinia virus	IMTSGVIPF
Vaccinia virus	IPIDNGSNM
Vaccinia virus	IPKYLEIEI
Vaccinia virus	IPSPGIMLV
Vaccinia virus	ITKINTHLA
Vaccinia virus	ITKKSHAPG
Vaccinia virus	ITVYFRRTI
Vaccinia virus	IVRDSMWYI
Vaccinia virus	KARCNHLTK
Vaccinia virus	KIDFLFFII
Vaccinia virus	KIKSPIYYK
Vaccinia virus	KISISSLCK
Vaccinia virus	KLRCRNTEA
Vaccinia virus	KNKESLPML
Vaccinia virus	KQSNTNKHM
Vaccinia virus	KSKNINIEV
Vaccinia virus	KTLKYSNKI
Vaccinia virus	KTMGSCIQM
Vaccinia virus	KTRIRNLKR
Vaccinia virus	KTSSGRMPV
Vaccinia virus	KTYKLFSDI
Vaccinia virus	KVGNCDETV
Vaccinia virus	KVKKKYAIG
Vaccinia virus	KVSCSMLEF
Vaccinia virus	LENENILHG
Vaccinia virus	LFLRRRCPL
Vaccinia virus	LIIICCVSG
Vaccinia virus	LMRSICVSI
Vaccinia virus	LSISCPNSL
Vaccinia virus	LTFDYVVTF
Vaccinia virus	LTIFSTIIF
Vaccinia virus	LVYKKMQSY
Vaccinia virus	MIFFNPVSF
Vaccinia virus	MKITRPRHF
Vaccinia virus	MLFYLEEPI
Vaccinia virus	MLHCYESYM
Vaccinia virus	MLKLQKCVM
Vaccinia virus	MLLCHKPTL
Vaccinia virus	MLYGIAQKI
Vaccinia virus	MRFKKESSL
Vaccinia virus	MSVISNPSK
Vaccinia virus	MTLSCNGET
Vaccinia virus	MTNTMRNAI
Vaccinia virus	MTVASRQPI
Vaccinia virus	MVRLTTQGL
Vaccinia virus	NFMQRIISL
Vaccinia virus	NIAFLDESF
Vaccinia virus	NINNAECQF
Vaccinia virus	NLKMMLFYM
Vaccinia virus	NLYFCTKSF
Vaccinia virus	NPSVLKILL
Vaccinia virus	NRMEIFLVL
Vaccinia virus	NVDNLIMIV
Vaccinia virus	PLYEVNSTM
Vaccinia virus	RFRNHMCLV
Vaccinia virus	RKISSKNSM
Vaccinia virus	RQNRSQYLF
Vaccinia virus	RSHIRKPPS
Vaccinia virus	RSISRTENF
Vaccinia virus	RTISESNTI
Vaccinia virus	RTNEEFDPV
Vaccinia virus	RTRAINKYS
Vaccinia virus	RTRNMFRKK
Vaccinia virus	SATYATVPF
Vaccinia virus	SGMVFTSPV
Vaccinia virus	SGNRGSTSF
Vaccinia virus	SIKMKLVSI
Vaccinia virus	SIRSMSRSI
Vaccinia virus	SLKIMIQSM
Vaccinia virus	SLNSIFNTF
Vaccinia virus	SNINDFNIF
Vaccinia virus	SQMERFNCS
Vaccinia virus	SRHQRLHDE
Vaccinia virus	SSNNVSSSI
Vaccinia virus	STFSISSIF
Vaccinia virus	SVSNPINPF
Vaccinia virus	TKFTDFQDF
Vaccinia virus	VIIHVIEHL
Vaccinia virus	VLEYIYGGKT
Vaccinia virus	VLLSKRPSL
Vaccinia virus	VSYSTFCLG
Vaccinia virus	WSTSFTNIF
Vaccinia virus	YILHSDYQL
Vaccinia virus	YIRFRKNHI
Vaccinia virus	YQSLSPPPF
Vaccinia virus	YVFFEIIHF
Vaccinia virus	ISEDMHTDK
Vaccinia virus	ASNIVLDQI
Vaccinia virus	IGIEILNTI
Vaccinia virus	IITPIVFYR
Vaccinia virus	KHVGLITCK
Vaccinia virus	FLHESDPMV
Vaccinia virus	YLDYDTIYV
Vaccinia virus	RIIYIIRFL
Vaccinia virus	IVIEAIAEH
Vaccinia virus	HMYRGGNGNT
Vaccinia virus	KTPDYPLIDI
Vaccinia virus	VITYCLVTHM
Vaccinia virus	KIDDMIEEV
Vaccinia virus	KVVKLTPQV
Vaccinia virus	YLYTEYFLFI
Vaccinia virus	CSCDKNNDQY
Vaccinia virus	EPTDASLKNF
Vaccinia virus	GELSTLDIM
Vaccinia virus	IDLINNDQI
Vaccinia virus	VDDIDNGIV
Vaccinia virus	VDGSVMHAIA
Vaccinia virus	VDLKPSFLV
Vaccinia virus	KSEIEKATY
Vaccinia virus	QEGNQISII
Vaccinia virus	TPRPANRIY
Giardia intestinalis	AAFLDDNAF
Giardia intestinalis	AEFWDVFLS
Giardia intestinalis	AIPYFYKGK
Giardia intestinalis	ASSWAPTQK
Giardia intestinalis	DIIRAHPWF
Giardia intestinalis	DYAMHGTVF
Giardia intestinalis	DYIYLPLLK
Giardia intestinalis	ELFIAPEGM
Giardia intestinalis	EYSYYSSMY
Giardia intestinalis	FMGRLGPEY
Giardia intestinalis	GMLSSLHTL
Giardia intestinalis	GPRRAAWRI
Giardia intestinalis	GRYSVRYVR
Giardia intestinalis	HSSVAGGLW
Giardia intestinalis	IHDHGEQLF
Giardia intestinalis	IPRQWHPFA
Giardia intestinalis	IRNLVKRYK
Giardia intestinalis	ISYTYNDNW
Giardia intestinalis	ITASKDLCF
Giardia intestinalis	ITFHNQRDF
Giardia intestinalis	ITTQWHLDM
Giardia intestinalis	KLADMSIYC
Giardia intestinalis	KMTPWSAYW
Giardia intestinalis	KTPWDRFCK
Giardia intestinalis	KVGVYKMHK
Giardia intestinalis	LLPYPIAGC
Giardia intestinalis	LVSECSKDF
Giardia intestinalis	PTKCGENLY
Giardia intestinalis	QHTRRVSVL
Giardia intestinalis	RDALGRTAL
Giardia intestinalis	RHIAIQVCY
Giardia intestinalis	RPRGHREFC
Giardia intestinalis	RPYGKFRAM
Giardia intestinalis	RTDPVIDNI
Giardia intestinalis	RTRFFCIPK
Giardia intestinalis	SLRPNDIVY
Giardia intestinalis	VFLPNTHNL
Giardia intestinalis	VLLGRLNKC
Giardia intestinalis	VYAYPSGEK
Giardia intestinalis	WSFLEDRVY
Giardia intestinalis	YTDDYPMYK
Giardia intestinalis	AAILKQHKL
Giardia intestinalis	AFYWHFIFR
Giardia intestinalis	APDGFYPFK
Giardia intestinalis	CTDPYSQMV
Giardia intestinalis	EIRHRSGIQ
Giardia intestinalis	EMKLRQKQL
Giardia intestinalis	EMRFAYICT
Giardia intestinalis	ETESVNSNY
Giardia intestinalis	ETKKRMDYF
Giardia intestinalis	EVFNETGWM
Giardia intestinalis	FMKVKFEAL
Giardia intestinalis	FQYEHEQTF
Giardia intestinalis	FYLPNIVDY
Giardia intestinalis	GMNPYHLAA
Giardia intestinalis	GQRVYSWVY
Giardia intestinalis	HAPWTQMAM
Giardia intestinalis	HCIDKTPGL
Giardia intestinalis	HYYMINNGI
Giardia intestinalis	IARLVYKAR
Giardia intestinalis	IRHVYHNLK
Giardia intestinalis	ITSGHSWAY
Giardia intestinalis	IVKYKQYLK
Giardia intestinalis	IYAYADDYW
Giardia intestinalis	IYDHSRKPF
Giardia intestinalis	KIYKSILFQ
Giardia intestinalis	KLYKMRIPR
Giardia intestinalis	KSRCASPST
Giardia intestinalis	KSYCQPLPE
Giardia intestinalis	KTVLFGRVM
Giardia intestinalis	KVDWNQFTY
Giardia intestinalis	LATLKDMWK
Giardia intestinalis	LEKWNLGII
Giardia intestinalis	LERIKANIF
Giardia intestinalis	LPNGQDALM
Giardia intestinalis	MGHPKNAYL
Giardia intestinalis	MIYELCTFR
Giardia intestinalis	MLMFITSSH
Giardia intestinalis	MTDVDLNYY
Giardia intestinalis	MTFPLHFRS
Giardia intestinalis	MTYLDGHPV
Giardia intestinalis	MVSIQWHAM
Giardia intestinalis	NTAIFDMLY
Giardia intestinalis	NTWNQITKF
Giardia intestinalis	PPPPLQHPI
Giardia intestinalis	PSDTIHASF
Giardia intestinalis	QPWTPVSSF
Giardia intestinalis	QQYAGWSAL
Giardia intestinalis	RDITAFEGL
Giardia intestinalis	RRARYWLTY
Giardia intestinalis	RTHEESLRL
Giardia intestinalis	RTRPPPCPH
Giardia intestinalis	RYMRVYNLW
Giardia intestinalis	SARGLCNTW
Giardia intestinalis	SDRLHHDPL
Giardia intestinalis	SVFHEHIFK
Giardia intestinalis	WRQEIGHPK
Giardia intestinalis	WTALMFAAY
Giardia intestinalis	YIDNTTSWY
Giardia intestinalis	YLHDPLTPY
Giardia intestinalis	YRYKMPVME
Giardia intestinalis	YSRPWNWTF
Giardia intestinalis	YVFAIPLPF
Giardia intestinalis	YWLNTPFLV
Giardia intestinalis	AMYYRRTER
Giardia intestinalis	ATPPSLVHF
Giardia intestinalis	DPKNWWHIL
Giardia intestinalis	EALAMCLPY
Giardia intestinalis	ETALAIIRR
Giardia intestinalis	FGKWRPVQL
Giardia intestinalis	FIRDCSVAL
Giardia intestinalis	FLIGVYQQY
Giardia intestinalis	FMYEDALKS
Giardia intestinalis	FYNGSNWCL
Giardia intestinalis	GVFPINESF
Giardia intestinalis	HLYYFITYY
Giardia intestinalis	IMKQAASMK
Giardia intestinalis	ITSQSGQVL
Giardia intestinalis	LLHLKRPYR
Giardia intestinalis	LMQDCAIKA
Giardia intestinalis	MQNRFFGFK
Giardia intestinalis	RAAEMDYIM
Giardia intestinalis	RAIREYFQF
Giardia intestinalis	TTHSKGATK
Giardia intestinalis	TVQKDGMYF
Giardia intestinalis	TYMFTHIDL
Giardia intestinalis	VVYGYFIWY
Giardia intestinalis	WEPPERHIL
Giardia intestinalis	WLKEKHEEL
Giardia intestinalis	WPAGRLVEA
Giardia intestinalis	YMYAATNTH
Giardia intestinalis	YTFFFTQYF
Giardia intestinalis	AILAGEHKC
Giardia intestinalis	ALGGSCHTT
Giardia intestinalis	DEYGPVFVE
Giardia intestinalis	FQSDIPPLL
Giardia intestinalis	GLYLYRFHV
Giardia intestinalis	GQPHSLASL
Giardia intestinalis	IANTTDHFF
Giardia intestinalis	ISKANWMTY
Giardia intestinalis	ITPKTHFLF
Giardia intestinalis	KLSSEQLSH
Giardia intestinalis	KMYWITRSK
Giardia intestinalis	KVSWRWMVY
Giardia intestinalis	LEACYKRSV
Giardia intestinalis	LLDLEGHIL
Giardia intestinalis	MARPADASM
Giardia intestinalis	MTVDEVEDY
Giardia intestinalis	NAMGADYYA
Giardia intestinalis	NTFAAWLPM
Giardia intestinalis	PPIPIWLLF
Giardia intestinalis	RQVCFFSAT
Giardia intestinalis	RYYLSFFHI
Giardia intestinalis	SLQECVKMA
Giardia intestinalis	STTTCEAGV
Giardia intestinalis	TEDDWITYI
Giardia intestinalis	TELPLAYER
Giardia intestinalis	TLAHTHAAY
Giardia intestinalis	TMNSRYYLV
Giardia intestinalis	VQHAPQVSL
Giardia intestinalis	YIITCCLFA
Giardia intestinalis	YMRERFEPM
Giardia intestinalis	FLIRRFFMF
Giardia intestinalis	SQDDNYFTL
Giardia intestinalis	FPNLQVDPT
Giardia intestinalis	IAHGFEQYI
Giardia intestinalis	MMHEFFGPR
Giardia intestinalis	TMLVRQMTK
Giardia intestinalis	YSSHELWHF
Influenza A virus	AEDMGNGCF
Influenza A virus	AIMDKNIML
Influenza A virus	AMDSNTLEL
Influenza A virus	APIEHIASM
Influenza A virus	APIMFSNKM
Influenza A virus	APPKQSRMQF
Influenza A virus	APSPYNSRF
Influenza A virus	ARIDARIDF
Influenza A virus	CEKLEQSGL
Influenza A virus	CELTDSSWI
Influenza A virus	CFMYSDFHF
Influenza A virus	CTELKLSDH
Influenza A virus	CVNGSCFTV
Influenza A virus	CYPYDVPDY
Influenza A virus	DPKKTGGPI
Influenza A virus	DQHGRMNYYW
Influenza A virus	DTVNRTHQY
Influenza A virus	DWSGYSGSF
Influenza A virus	EEMATKADY
Influenza A virus	ELDEIGEDV
Influenza A virus	EMIWDPNGW
Influenza A virus	FLKDVMESM
Influenza A virus	FPNEVGARI
Influenza A virus	FVRQCFNPM
Influenza A virus	GEETIEERF
Influenza A virus	GENMAPEKV
Influenza A virus	GERQNATEI
Influenza A virus	GIAPLQLGK
Influenza A virus	GIHHPSNSK
Influenza A virus	GINDRNFWR
Influenza A virus	GLEWNDNTV
Influenza A virus	GLISLILQI
Influenza A virus	GLIYNRMGA
Influenza A virus	GLVCATCEQIA
Influenza A virus	GMDPRMCSL
Influenza A virus	GMQIRGFVY
Influenza A virus	GPDNGAVAVL
Influenza A virus	GPPCSQRSKF
Influenza A virus	GPVHFRNQV
Influenza A virus	GTKVVPRGK
Influenza A virus	GTSKIKMKW
Influenza A virus	GVFELSDEK
Influenza A virus	HEGYEEFTM
Influenza A virus	HEKGINPNY
Influenza A virus	HFQKDAKVL
Influenza A virus	HHAVPNGTL
Influenza A virus	HIPEVCLKW
Influenza A virus	HLECRTFFL
Influenza A virus	HQYSERGRW
Influenza A virus	IAGFIEGGW
Influenza A virus	IAPWYAFAL
Influenza A virus	ILDGENCTL
Influenza A virus	ILKGKFQTA
Influenza A virus	ILSPLTKGI
Influenza A virus	KAVRGDLNF
Influenza A virus	KEKDMTKEF
Influenza A virus	KFFPSSSYR
Influenza A virus	KMNTQFEAV
Influenza A virus	KRMGVQMQR
Influenza A virus	KSCLPACVY
Influenza A virus	KSFFSRLNW
Influenza A virus	KSMREEYRK
Influenza A virus	LEDSHNGKL
Influenza A virus	LLLEVEQEI
Influenza A virus	LPVRSWSYIV
Influenza A virus	LRNIPSIQS
Influenza A virus	LYDYKENRF
Influenza A virus	MASTPASRY
Influenza A virus	MEYDAVATT
Influenza A virus	MKWMMAMKY
Influenza A virus	MPAHGPAKNM
Influenza A virus	MRNVPEKQTR
Influenza A virus	MSNEGSYFF
Influenza A virus	MVMELIRMI
Influenza A virus	NAYERMCNT
Influenza A virus	NMDRAVKLY
Influenza A virus	NPALRMKWM
Influenza A virus	NSDTVDWSW
Influenza A virus	NSFEQITFM
Influenza A virus	NSPVFNYNK
Influenza A virus	PAHKSQLVW
Influenza A virus	PVTIGECPK
Influenza A virus	QARQMVQAM
Influenza A virus	QILSIYSTV
Influenza A virus	REKIDGVKL
Influenza A virus	RELVRKTRF
Influenza A virus	RLNWLTHLK
Influenza A virus	RLVDSIVSW
Influenza A virus	RMGAVTTEV
Influenza A virus	RMQFSSFTV
Influenza A virus	RNEQGQTLW
Influenza A virus	RPCFWVELI
Influenza A virus	RQEMASRGLW
Influenza A virus	RRKTNLYGF
Influenza A virus	RRVRDNMTK
Influenza A virus	RSKAYSNCY
Influenza A virus	SADPLASLL
Influenza A virus	SETQGTEKL
Influenza A virus	SFSFGGFTF
Influenza A virus	SLCPIRGWAI
Influenza A virus	SMIEAESSV
Influenza A virus	SPGMMMGMF
Influenza A virus	SPKGVEESSI
Influenza A virus	SSVSSFERF
Influenza A virus	TQFESLKIY
Influenza A virus	TQGRQTYDW
Influenza A virus	TQIQTRRSF
Influenza A virus	TTAKAMEQM
Influenza A virus	TYQWIIRNW
Influenza A virus	VAGGTSSVY
Influenza A virus	VQHPELTGL
Influenza A virus	VSHCRATEY
Influenza A virus	WIPKRNRSI
Influenza A virus	WMACHSAAF
Influenza A virus	WSQNPTMLY
Influenza A virus	YMFESKSMK
Influenza A virus	YPITADKRI
Influenza A virus	YPKLKNSYV
Influenza A virus	YRKEQQNAV
Influenza A virus	YRYTYRCHR
Influenza A virus	YSHGTGTGY
Influenza A virus	YVKQNTLKL
Influenza A virus	HSNLNDTTY
Influenza A virus	IVFMWAIHH
Influenza A virus	VETYVLSIV
Influenza A virus	AEIMKICST
Influenza A virus	FEDLRVSSF
Influenza A virus	FEFTSFFY
Influenza A virus	NPIVPSFDM
Influenza A virus	QIAILVTTV
Influenza A virus	QPEWFRNIL
Influenza A virus	CMKSFFGWK
Influenza A virus	LPFDKQTIM
Influenza A virus	ASYKIFRIEK
Influenza A virus	CFMYSDFHFI
Influenza A virus	FQNVNKITY
Influenza A virus	FQNWGIESI
Influenza A virus	GIFGAIAGF
Influenza A virus	GKLNRLIGK
Influenza A virus	GMMDGWYGF
Influenza A virus	GRVTVSTKR
Influenza A virus	GRWMRELVL
Influenza A virus	GTFDLGGLY
Influenza A virus	GWTETDSSF
Influenza A virus	GYDFEREGY
Influenza A virus	HAGAKSFYK
Influenza A virus	IGILHLILW
Influenza A virus	ITYGACPRY
Influenza A virus	KFHQIEKEF
Influenza A virus	KRKMARTAR
Influenza A virus	KTHIHIFSF
Influenza A virus	KVYKTYFEK
Influenza A virus	KYNGIITDTI
Influenza A virus	LASIDLKY
Influenza A virus	LPFQNIHPI
Influenza A virus	LSTASSWSY
Influenza A virus	LYNKMEFEPF
Influenza A virus	MPRQKIIGPL
Influenza A virus	QLKYKYPAL
Influenza A virus	RLNPMHQLLR
Influenza A virus	SFYKNLIW
Influenza A virus	SPYRTLMSCPI
Influenza A virus	TIHDRIPHR
Influenza A virus	TLHFKQYEF
Influenza A virus	TRALVRTGM
Influenza A virus	TVLEKNVTV
Influenza A virus	YLMAWKQVL
Influenza A virus	YPRYPGVRC
Influenza A virus	YRTLLMNEL
Influenza A virus	YVSVVSSHY
Influenza A virus	AMITYITRK
Influenza A virus	VMTDGPANK
Influenza A virus	YQNPTTYISV
Influenza A virus	FQVDCFLWHV
Influenza A virus	KLVGINMSKK
Influenza A virus	SEQAAEAMEV
Influenza A virus	SFSFGGFTFK
Influenza A virus	SVQPTFSVQR
Influenza A virus	LWILDRLFF
Influenza A virus	RYTKTTYWW
Influenza A virus	QLSTRGVQI
Influenza A virus	RRAIATPGM
Influenza A virus	GYICSGIF
Influenza A virus	LYKKLKREI
Influenza A virus	MYQKCCNLF
Influenza A virus	TYSSSMMW
Influenza A virus	TVIKTNMI
Influenza A virus	AARNIVRRA
Influenza A virus	ALANTIEV
Influenza A virus	CAAMDDFQL
Influenza A virus	CLINDPWVL
Influenza A virus	FNPMIVELA
Influenza A virus	FQVDCFLWH
Influenza A virus	FVHFVEALA
Influenza A virus	HANNSTDTV
Influenza A virus	LNASWFNSFL
Influenza A virus	NTSQRGIL
Influenza A virus	NVLSIAPI
Influenza A virus	NVMGMIGI
Influenza A virus	NVTVTHSV
Influenza A virus	RAMAWTVV
Influenza A virus	RASAGQISV
Influenza A virus	RTEIIRMMESA
Influenza A virus	SAFDERRNRYL
Influenza A virus	SCINRCFYV
Influenza A virus	TLNTMTKDA
Influenza A virus	WILWISFAIS
Influenza A virus	MSFQGRGVF
Influenza A virus	MSRDWFMLM
Influenza A virus	VMRMGDLHY
Influenza A virus	FLDIWTYNA
Influenza A virus	ILPDMTPSI
Influenza A virus	LLQNSQVYS
Salmonella enterica	ALMRWRHPR
Salmonella enterica	AYQQGVKTL
Salmonella enterica	EEFLQCGRL
Salmonella enterica	EFIYWDWLY
Salmonella enterica	EHFYWGSVF
Salmonella enterica	EQNWDWNRY
Salmonella enterica	FAHELEMLC
Salmonella enterica	FKNSVFYSV
Salmonella enterica	FMIDWILDA
Salmonella enterica	FYKRKAMAW
Salmonella enterica	GKIKGKYSY
Salmonella enterica	GLPMNTGWV
Salmonella enterica	GVNACQVGV
Salmonella enterica	IQRDQVTDY
Salmonella enterica	MEIYIWDHD
Salmonella enterica	MMLAQAYYG
Salmonella enterica	QTDDGVRFT
Salmonella enterica	REILFHNTM
Salmonella enterica	RIAQGVLQR
Salmonella enterica	RKAGVNQAK
Salmonella enterica	RPWMLDKYF
Salmonella enterica	RRFQHKDGH
Salmonella enterica	RRRQWASCM
Salmonella enterica	VAPMVGGMM
Salmonella enterica	VVPLYDTPL
Salmonella enterica	WLKGNISPV
Salmonella enterica	WTDLYTSMS
Salmonella enterica	YIFWIRTPR
Salmonella enterica	YMLWNSWLS
Salmonella enterica	YQKKNASVY
Salmonella enterica	AMMWRIAQL
Salmonella enterica	CTWPEASRY
Salmonella enterica	CTWSWHHQL
Salmonella enterica	DVSEWDAVY
Salmonella enterica	FIKNPACTV
Salmonella enterica	HLTWSHAGY
Salmonella enterica	IQKNPDGSW
Salmonella enterica	IWARTYFFK
Salmonella enterica	KSNGAQQWL
Salmonella enterica	LADVCNWTY
Salmonella enterica	MGKTITDVK
Salmonella enterica	MMAWRMMRY
Salmonella enterica	QVNDVLHSV
Salmonella enterica	REVLNVRYM
Salmonella enterica	RTAKVRAFH
Salmonella enterica	RVKLGLGIM
Salmonella enterica	RWFDNNHDL
Salmonella enterica	SLKHRQYVF
Salmonella enterica	SVHQFFWFQ
Salmonella enterica	TTADHMHML
Salmonella enterica	TTHHTIPLL
Salmonella enterica	WPEYNFWRM
Salmonella enterica	WPVMQWLTA
Salmonella enterica	WTEHRQVRY
Salmonella enterica	YLYYPGRAH
Salmonella enterica	YTLNNGVAM
Salmonella enterica	HHQINYHGF
Salmonella enterica	HLALTCILK
Salmonella enterica	IVYLIDCER
Salmonella enterica	KSFSTHHHM
Salmonella enterica	MQDGRFDGI
Salmonella enterica	NERWFREVI
Salmonella enterica	RSRCRLHHL
Salmonella enterica	RSWQPPQPR
Salmonella enterica	SEWGWRIPF
Salmonella enterica	AEFVFSCGI
Salmonella enterica	AELFVAHYM
Salmonella enterica	AETLMAQPF
Salmonella enterica	AMAAAGMMY
Salmonella enterica	AQIGIFAPV
Salmonella enterica	ASIADILTY
Salmonella enterica	ATTFARFLY
Salmonella enterica	FTAMQALDY
Salmonella enterica	FTFKVNSVK
Salmonella enterica	FVVDTTPPL
Salmonella enterica	HEAEYNLSL
Salmonella enterica	HVCYFSHPY
Salmonella enterica	IEHALAHQL
Salmonella enterica	ISANANFSY
Salmonella enterica	MPFIATPPV
Salmonella enterica	MPWLTTGPM
Salmonella enterica	MPYETLVGL
Salmonella enterica	MTAAQIRRY
Salmonella enterica	MTMLTRWKI
Salmonella enterica	MVGIVHFNK
Salmonella enterica	SESTHYFTV
Salmonella enterica	SPVDRVLTI
Salmonella enterica	TQFAGVVTV
Salmonella enterica	TTITGDSAY
Salmonella enterica	VTIGNAYIY
Salmonella enterica	WPDVFSVSV
Salmonella enterica	WTFTPTTPL
Salmonella enterica	WVAGVQLLY
Salmonella enterica	YQVKYVSPV
Salmonella enterica	AMDTHLYFE
Salmonella enterica	ELIKAMNHF
Salmonella enterica	EVIEQWHSL
Salmonella enterica	FEADPLSPQ
Salmonella enterica	GIALAVPCV
Salmonella enterica	HSDTHGLYW
Salmonella enterica	ILMDTICGT
Salmonella enterica	ILNSDDEQA
Salmonella enterica	IYAAISYMI
Salmonella enterica	KQNMRIRSK
Salmonella enterica	KRSTPFYTK
Salmonella enterica	KSKPRIHGY
Salmonella enterica	KTVRYWHRF
Salmonella enterica	LSEEANWAF
Salmonella enterica	MVINGEQGT
Salmonella enterica	MWGICNDWF
Salmonella enterica	NPLWPFETV
Salmonella enterica	NTDEIPELI
Salmonella enterica	PAASAIFDV
Salmonella enterica	SVIDHIHYM
Salmonella enterica	TKEAEHAPL
Salmonella enterica	WRLYSPPPV
Salmonella enterica	WVVDQNGRV
Salmonella enterica	YIYIVNMFY
Salmonella enterica	YTIYGAWMF
Salmonella enterica	YYQIRDMPW
Salmonella enterica	KTIPVAMTL
Mycobacterium tuberculosis	AETAVNTLF
Mycobacterium tuberculosis	ALFGQALHK
Mycobacterium tuberculosis	ALLSDWLPA
Mycobacterium tuberculosis	ALSNGIPPV
Mycobacterium tuberculosis	AMKADIQHV
Mycobacterium tuberculosis	APRRRDEEL
Mycobacterium tuberculosis	AQLLTEFAI
Mycobacterium tuberculosis	ASPVAQSYL
Mycobacterium tuberculosis	ATATELNNA
Mycobacterium tuberculosis	AVINTTCNYGQ
Mycobacterium tuberculosis	AYHPQQFIY
Mycobacterium tuberculosis	DECEFELAL
Mycobacterium tuberculosis	DPLLNVGKL
Mycobacterium tuberculosis	DPLLNVGKLI
Mycobacterium tuberculosis	DTIYPTAIY
Mycobacterium tuberculosis	EEFFCVHGM
Mycobacterium tuberculosis	EKAAWGVAL
Mycobacterium tuberculosis	EQFWCGIPY
Mycobacterium tuberculosis	FHNEFTQRL
Mycobacterium tuberculosis	FHVNPAFVL
Mycobacterium tuberculosis	FLMPVEDVFI
Mycobacterium tuberculosis	FRWDYIPPT
Mycobacterium tuberculosis	GGNNSPAVY
Mycobacterium tuberculosis	GGTPAVEEW
Mycobacterium tuberculosis	GLFPFHFTL
Mycobacterium tuberculosis	GLIDIAPHQI
Mycobacterium tuberculosis	GLYGAQYDV
Mycobacterium tuberculosis	GPRQWRWPL
Mycobacterium tuberculosis	GPRTRGYAI
Mycobacterium tuberculosis	HAAVRRNAF
Mycobacterium tuberculosis	IPRDEVRVM
Mycobacterium tuberculosis	IVMPVGGQS
Mycobacterium tuberculosis	KGGTGGWLW
Mycobacterium tuberculosis	LENIIVPGL
Mycobacterium tuberculosis	LFAAFPSFA
Mycobacterium tuberculosis	LHDAIMVEL
Mycobacterium tuberculosis	LLSERVATDL
Mycobacterium tuberculosis	LSNAGSNNW
Mycobacterium tuberculosis	MIRAQAGSL
Mycobacterium tuberculosis	MLASTLTDA
Mycobacterium tuberculosis	MLGNAPSVV
Mycobacterium tuberculosis	MTSGSSSGF
Mycobacterium tuberculosis	NLLVTGFDT
Mycobacterium tuberculosis	PNGTHSWEY
Mycobacterium tuberculosis	PYIDAADQF
Mycobacterium tuberculosis	QHLDIGNAL
Mycobacterium tuberculosis	QQDTNSAGL
Mycobacterium tuberculosis	QTYMYTGQY
Mycobacterium tuberculosis	RLLDDTPEV
Mycobacterium tuberculosis	RLQPQVGWEV
Mycobacterium tuberculosis	RPGCDAPAY
Mycobacterium tuberculosis	RPKPDTETY
Mycobacterium tuberculosis	RPRYEIFVY
Mycobacterium tuberculosis	RRFTVRFHQ
Mycobacterium tuberculosis	RRIGIYVGV
Mycobacterium tuberculosis	RSARASSRY
Mycobacterium tuberculosis	RSRLVSLAL
Mycobacterium tuberculosis	RSTYRLDGW
Mycobacterium tuberculosis	SAHSADGHY
Mycobacterium tuberculosis	SLYFGGICV
Mycobacterium tuberculosis	TLLYPLFNL
Mycobacterium tuberculosis	TPKIRFWHV
Mycobacterium tuberculosis	TTPAVISGF
Mycobacterium tuberculosis	VHGMNFTKL
Mycobacterium tuberculosis	VPWQPAFVF
Mycobacterium tuberculosis	VSAAGTTLR
Mycobacterium tuberculosis	VTPEQRPLY
Mycobacterium tuberculosis	VTTPARTAF
Mycobacterium tuberculosis	WPVLGSEVL
Mycobacterium tuberculosis	WQGDTGITY
Mycobacterium tuberculosis	WYYQSGLSI
Mycobacterium tuberculosis	YARECQEVL
Mycobacterium tuberculosis	YLHYYRIIR
Mycobacterium tuberculosis	YYIIETEHL
Mycobacterium tuberculosis	AMWDWSKSV
Mycobacterium tuberculosis	ATFRLECPY
Mycobacterium tuberculosis	AYLFTPLFK
Mycobacterium tuberculosis	EVEHRTRVR
Mycobacterium tuberculosis	IMPRDSWLI
Mycobacterium tuberculosis	IPRLGGMAF
Mycobacterium tuberculosis	KTLSESVGL
Mycobacterium tuberculosis	MAVTAAPYI
Mycobacterium tuberculosis	MPAMVPPYA
Mycobacterium tuberculosis	MTACGRIVV
Mycobacterium tuberculosis	PVPGDWLYF
Mycobacterium tuberculosis	RVRGAVTGM
Mycobacterium tuberculosis	SFYGYGFNV
Mycobacterium tuberculosis	SMRFESSPH
Mycobacterium tuberculosis	SVFPFDGTR
Mycobacterium tuberculosis	TLRRRFAVA
Mycobacterium tuberculosis	VLDVGGTGK
Mycobacterium tuberculosis	WEITYLGTT
Mycobacterium tuberculosis	WMRGRGRAL
Mycobacterium tuberculosis	AVFPRYHPR
Mycobacterium tuberculosis	FLQGAKWYL
Mycobacterium tuberculosis	IRMWNQAAL
Mycobacterium tuberculosis	LLHDIGKPV
Mycobacterium tuberculosis	QSFEEVSAR
Mycobacterium tuberculosis	RTMFLFVFR
Mycobacterium tuberculosis	NAVFNFPPN
Mycobacterium tuberculosis	YRIWLEQNK
Mycobacterium tuberculosis	YRRGTFVGR
Mycobacterium tuberculosis	GALSRRYPH
Mycobacterium tuberculosis	HVTGRWNWW
Mycobacterium tuberculosis	LPVPLFPGF
Mycobacterium tuberculosis	MVRQMRAAL
Mycobacterium tuberculosis	RARRLRRAL
Mycobacterium tuberculosis	RLYQYSFAK
Mycobacterium tuberculosis	RRRWCGLGL
Mycobacterium tuberculosis	SARRRHLVF
Mycobacterium tuberculosis	YAINPWMDV
Mycobacterium tuberculosis	YAREAGIAM
Mycobacterium tuberculosis	RARQKGCTL
Mycobacterium tuberculosis	SLWKDGAPL
Mycobacterium tuberculosis	YVYPDNLPV
Mycobacterium tuberculosis	AYHAMSSTH
Mycobacterium tuberculosis	DTAEAAKWG
Mycobacterium tuberculosis	GHAGDMAGY
Mycobacterium tuberculosis	ITYQAWQAQ
Mycobacterium tuberculosis	QAALQSAWQ
Mycobacterium tuberculosis	SSTHEANTM
Mycobacterium tuberculosis	TMAMMARDT
Mycobacterium tuberculosis	ALPPRAFEL
Mycobacterium tuberculosis	HLRGRVVGV
Mycobacterium tuberculosis	AILIRVRNA
Mycobacterium tuberculosis	HVYAHQAQT
Mycobacterium tuberculosis	QAQTRHPAT
Mycobacterium tuberculosis	ILVAGLSGC
Mycobacterium tuberculosis	VIDGKDQNV
Mycobacterium tuberculosis	AASAAIANR
Mycobacterium tuberculosis	ANNTRLWVY
Mycobacterium tuberculosis	IVLVRRWPK
Mycobacterium tuberculosis	KYIAADRKI
Mycobacterium tuberculosis	LVYGDVIMR
Mycobacterium tuberculosis	PQWLSANRA
Mycobacterium tuberculosis	QQKWDATAT
Mycobacterium tuberculosis	SDPAWERND
Mycobacterium tuberculosis	VQFQSGGNN
Mycobacterium tuberculosis	VYCGNGTPN
Mycobacterium tuberculosis	TAGSLQGQW
Mycobacterium tuberculosis	GAASGPKVV
Mycobacterium tuberculosis	GWVESDAAH
Mycobacterium tuberculosis	MSLTVGAGV
Mycobacterium tuberculosis	QPVRIDNPV
Mycobacterium tuberculosis	SASLVTVAV
Mycobacterium tuberculosis	TTGDPPFPG
Mycobacterium tuberculosis	VAPPPPAAA
Mycobacterium tuberculosis	VTGSVVCTT
Mycobacterium tuberculosis	VVAANRSAF
Mycobacterium tuberculosis	YLDAIQQPV
Mycobacterium tuberculosis	AARAGGAAV
Mycobacterium tuberculosis	AIGRAFMKK
Mycobacterium tuberculosis	ALSGFCAAV
Mycobacterium tuberculosis	APAKHRAML
Mycobacterium tuberculosis	ATIDVAIPK
Mycobacterium tuberculosis	ATLFGSHAR
Mycobacterium tuberculosis	ATQLSAVAK
Mycobacterium tuberculosis	AVGSGPFFK
Mycobacterium tuberculosis	AVRFTGVGI
Mycobacterium tuberculosis	FPAFTDSRF
Mycobacterium tuberculosis	FPQHIESAL
Mycobacterium tuberculosis	GTQDGGLMK
Mycobacterium tuberculosis	GTVDYYLAR
Mycobacterium tuberculosis	GTYPLTAAR
Mycobacterium tuberculosis	GVYKFFIAR
Mycobacterium tuberculosis	IPSPRRIEF
Mycobacterium tuberculosis	KTDEPRPAK
Mycobacterium tuberculosis	LMVPGAAPV
Mycobacterium tuberculosis	LPAARRAAH
Mycobacterium tuberculosis	QLYESRLLR
Mycobacterium tuberculosis	QVLSYAAPK
Mycobacterium tuberculosis	RISSIPVEY
Mycobacterium tuberculosis	RLHDAWWTL
Mycobacterium tuberculosis	RPATTRGVE
Mycobacterium tuberculosis	RPGHRRMVF
Mycobacterium tuberculosis	RPGRFGSSA
Mycobacterium tuberculosis	RPKLRSAVV
Mycobacterium tuberculosis	RVSRMRLQR
Mycobacterium tuberculosis	SINDLGCGY
Mycobacterium tuberculosis	SPRARRRSM
Mycobacterium tuberculosis	STMPGGYTY
Mycobacterium tuberculosis	SVNNYQASK
Mycobacterium tuberculosis	SVWPYIGAK
Mycobacterium tuberculosis	TPANQAISM
Mycobacterium tuberculosis	TTWNGVHAK
Mycobacterium tuberculosis	TVLDINIDK
Mycobacterium tuberculosis	VPPGRVWVM
Mycobacterium tuberculosis	VPVQVKGRF
Mycobacterium tuberculosis	VSNAVRHAK
Mycobacterium tuberculosis	VVHAWVLAR
Mycobacterium tuberculosis	WAKAHWRAL
Mycobacterium tuberculosis	AIIIAVLLV
Mycobacterium tuberculosis	AVAAVVAPV
Mycobacterium tuberculosis	AVQFAKAAK
Mycobacterium tuberculosis	ALTEMDYFI
Mycobacterium tuberculosis	FIRMWNQAAL
Mycobacterium tuberculosis	KLEPMASIL
Mycobacterium tuberculosis	LIEKPVAPSV
Mycobacterium tuberculosis	LLRAESLPGA
Mycobacterium tuberculosis	AAYPITGKL
Mycobacterium tuberculosis	AIRGSVTPAV
Mycobacterium tuberculosis	AMNNGMEDL
Mycobacterium tuberculosis	VLGWKVSDL
Mycobacterium tuberculosis	ATFAEIGHK
Mycobacterium tuberculosis	KAFAPAHAGK
Mycobacterium tuberculosis	KTQGPGAWPK
Mycobacterium tuberculosis	KTYCEELK
Mycobacterium tuberculosis	MTNTLHSMLK
Mycobacterium tuberculosis	MTQWLIEEK
Mycobacterium tuberculosis	MTSLDFNK
Mycobacterium tuberculosis	SSMTRIAK
Mycobacterium tuberculosis	TVFDYHNENAK
Trypanosoma cruzi	AANPHATFGV
Trypanosoma cruzi	DTMRPTTVV
Trypanosoma cruzi	FLAGHPLTNL
Trypanosoma cruzi	FLGGGGAGI
Trypanosoma cruzi	FVNHDFTVV
Trypanosoma cruzi	GIRPYEILA
Trypanosoma cruzi	GLLLLLLLLG
Trypanosoma cruzi	GVPVDPSRV
Trypanosoma cruzi	IAGGVMAVV
Trypanosoma cruzi	KTWADEYLCV
Trypanosoma cruzi	LLGLWGLTGL
Trypanosoma cruzi	LMNNAFEWI
Trypanosoma cruzi	RLHLWLSDM
Trypanosoma cruzi	SIHVTVSNV
Trypanosoma cruzi	SLSVVRPMT
Trypanosoma cruzi	SMNATLVQA
Trypanosoma cruzi	SVYVDAKLV
Trypanosoma cruzi	VCTEGKSKL
Trypanosoma cruzi	VLAKDGTEV
Trypanosoma cruzi	VLVVMACLV
Trypanosoma cruzi	VTLPTGQCL
Trypanosoma cruzi	WIIKNSWTA
Trypanosoma cruzi	WLSDCGEAL
Trypanosoma cruzi	YATVEVPSL
Trypanosoma cruzi	ELFRGTLQPV
Trypanosoma cruzi	GIPPPPRGV
Trypanosoma cruzi	IVLTNDKGRL
Trypanosoma cruzi	KIEEADKKTI
Trypanosoma cruzi	KMYGGMAGA
Trypanosoma cruzi	SMVLSKMKEI
Trypanosoma cruzi	TSSAAQATI
Trypanosoma cruzi	VITKGDDKPV
Trypanosoma cruzi	AIATAENYV
Trypanosoma cruzi	AVPEVTDVTL
Trypanosoma cruzi	DIIEQMKGV
Trypanosoma cruzi	DITLKQKEMV
Trypanosoma cruzi	DLHNCDKKR
Trypanosoma cruzi	ELDGERDKV
Trypanosoma cruzi	ELRQKAREL
Trypanosoma cruzi	FVDRSMHYV
Trypanosoma cruzi	FVSCCGELTV
Trypanosoma cruzi	LVAEGCSAI
Trypanosoma cruzi	NLKLKTSCL
Trypanosoma cruzi	NMSNYRLEL
Trypanosoma cruzi	QIVEQKKKL
Trypanosoma cruzi	QLFQSVEKGV
Trypanosoma cruzi	QVLDQLNDI
Trypanosoma cruzi	RIPQQNLRQV
Trypanosoma cruzi	ALQVTNHRYL
Yellow fever virus	AEMGANLCV
Yellow fever virus	AMLHWSLIL
Yellow fever virus	AQAVMEMTY
Yellow fever virus	DVKFHTQAF
Yellow fever virus	DYKECEWPL
Yellow fever virus	EAPEMPALY
Yellow fever virus	EVDQTKIQY
Yellow fever virus	FHERGYVKL
Yellow fever virus	GEAMDTISV
Yellow fever virus	GLFGGLNWI
Yellow fever virus	GMMGGLWKY
Yellow fever virus	GPAEARKVC
Yellow fever virus	HEVNGTWMI
Yellow fever virus	HLKRLWKML
Yellow fever virus	HSEEGSRAY
Yellow fever virus	IPVIVADDL
Yellow fever virus	IQYVIRAQL
Yellow fever virus	KIMKVVNRW
Yellow fever virus	KSAHGSPTF
Yellow fever virus	LVGAAIHPF
Yellow fever virus	MAGCGYLMF
Yellow fever virus	MLSPMLHHW
Yellow fever virus	MNNGGDAMY
Yellow fever virus	MTGVMRGNY
Yellow fever virus	NTDIKTLKF
Yellow fever virus	QEGSLKTAL
Yellow fever virus	QEKWMTGRM
Yellow fever virus	QVVMTSLAL
Yellow fever virus	RADEINAIL
Yellow fever virus	REMHHLVEF
Yellow fever virus	RQWAQDLTL
Yellow fever virus	RRFGGTVIR
Yellow fever virus	RRMRRPTGK
Yellow fever virus	RRVFHGVAK
Yellow fever virus	RTWHYCGSY
Yellow fever virus	RWFVRNPFF
Yellow fever virus	SCRVKLSAL
Yellow fever virus	SHDVLTVQF
Yellow fever virus	SRKASNTIL
Yellow fever virus	SRLLMRRMR
Yellow fever virus	SRLTYQWHK
Yellow fever virus	SSARYDVAL
Yellow fever virus	TFWMGSHEV
Yellow fever virus	TINAVASRK
Yellow fever virus	TKDTNDNNL
Yellow fever virus	VMAPDKPSL
Yellow fever virus	VMGDAAWDF
Yellow fever virus	VMYNLWKMK
Yellow fever virus	VVMQVKVPK
Yellow fever virus	VVQDPKNVY
Yellow fever virus	VYQRGTHPF
Yellow fever virus	WKYLNAVSL
Yellow fever virus	WMIHTLEAL
Yellow fever virus	YEKKLALYL
Yellow fever virus	YTIDCDGSI
Yellow fever virus	YYAFVGVMY
Yellow fever virus	YVIRDLAAM
Yellow fever virus	ISYIMLIFF
Yellow fever virus	KMCTDKMSF
Yellow fever virus	LLWNGPMAV
Yellow fever virus	FLILGMLLM
Yellow fever virus	IWYMWLGARY
Yellow fever virus	FIFFFLFNI
Yellow fever virus	TMAGCGYLMFL
Yellow fever virus	VAIDRPAEV
Yellow fever virus	ALSEFIKFA
Yellow fever virus	AMYMALIAA
Yellow fever virus	FLGLCAFLA
Yellow fever virus	FLPQILAEC
Yellow fever virus	FMDKGIPFMKM
Yellow fever virus	FQIEEFGTGV
Yellow fever virus	GPWMQVPL
Yellow fever virus	HESHLVRSW
Yellow fever virus	HLEDGIYGI
Yellow fever virus	KFTCAKSMSLF
Yellow fever virus	KPMNVQSL
Yellow fever virus	KPTHISYVM
Yellow fever virus	KYWCPDSM
Yellow fever virus	LEAKYWCPDSM
Yellow fever virus	LQYGWKTWGK
Yellow fever virus	QEMENFLGPI
Yellow fever virus	RMLEPTRV
Yellow fever virus	SEYMTSWF
Yellow fever virus	SIGKLFTQTMK
Yellow fever virus	SMMPEAMTI
Yellow fever virus	SPRERLVL
Yellow fever virus	SPRERLVLT
Yellow fever virus	TMLSPMLHHWI
Yellow fever virus	TVIRNPLSR
Yellow fever virus	VAYGGSWK
Yellow fever virus	WLACGVDNFCV
Yellow fever virus	WMIKETACL
Yellow fever virus	YAFVGVMY
Yellow fever virus	YIAEMETESWI
Yellow fever virus	YLVGSNMTQRV
Yellow fever virus	YMWLGARY
Yellow fever virus	YTDYLTVMDR
Yellow fever virus	YTDYLTVMDRY
Yellow fever virus	EPWNTGHDW
Yellow fever virus	HDVLTVQF
Lymphocytic choriomeningitis mammarenavirus	AEALGPFQS
Lymphocytic choriomeningitis mammarenavirus	ALMDLLMFS
Lymphocytic choriomeningitis mammarenavirus	CRHCLNLLL
Lymphocytic choriomeningitis mammarenavirus	FMLNVSYLC
Lymphocytic choriomeningitis mammarenavirus	FQPQNGQFI
Lymphocytic choriomeningitis mammarenavirus	HNASDFYGL
Lymphocytic choriomeningitis mammarenavirus	INISGYNFSL
Lymphocytic choriomeningitis mammarenavirus	INIVIIVLI
Lymphocytic choriomeningitis mammarenavirus	IVTMFEALPH
Lymphocytic choriomeningitis mammarenavirus	IYKGVYQFK
Lymphocytic choriomeningitis mammarenavirus	KAVYNFATC
Lymphocytic choriomeningitis mammarenavirus	LMDCIIFES
Lymphocytic choriomeningitis mammarenavirus	LNMFVSDQV
Lymphocytic choriomeningitis mammarenavirus	LSYSQTMLL
Lymphocytic choriomeningitis mammarenavirus	MSCDDVVFGI
Lymphocytic choriomeningitis mammarenavirus	NLNQVIQSV
Lymphocytic choriomeningitis mammarenavirus	PYIACRTSI
Lymphocytic choriomeningitis mammarenavirus	QEADNMITEM
Lymphocytic choriomeningitis mammarenavirus	RNHLRDLMGV
Lymphocytic choriomeningitis mammarenavirus	SCDDVVFGI
Lymphocytic choriomeningitis mammarenavirus	SEVSNVQRI
Lymphocytic choriomeningitis mammarenavirus	TSVPKCWLV
Lymphocytic choriomeningitis mammarenavirus	VCLSGEGWPY
Lymphocytic choriomeningitis mammarenavirus	AEQLMSLAA
Lymphocytic choriomeningitis mammarenavirus	CYSSVNDRLV
Lymphocytic choriomeningitis mammarenavirus	DLMGVPYCNY
Lymphocytic choriomeningitis mammarenavirus	DSEEYHLLY
Lymphocytic choriomeningitis mammarenavirus	DYFESFSSFF
Lymphocytic choriomeningitis mammarenavirus	EEKGISGTS
Lymphocytic choriomeningitis mammarenavirus	EIFSMMVSSF
Lymphocytic choriomeningitis mammarenavirus	EPVESCPLM
Lymphocytic choriomeningitis mammarenavirus	EPVPLTVKM
Lymphocytic choriomeningitis mammarenavirus	EYDFNKLLV
Lymphocytic choriomeningitis mammarenavirus	EYFRLCESL
Lymphocytic choriomeningitis mammarenavirus	FEDQFLPFMS
Lymphocytic choriomeningitis mammarenavirus	FENAILSMT
Lymphocytic choriomeningitis mammarenavirus	FENAILSMTI
Lymphocytic choriomeningitis mammarenavirus	FTNDSIISH
Lymphocytic choriomeningitis mammarenavirus	GESSRCYSI
Lymphocytic choriomeningitis mammarenavirus	GICSCGAFK
Lymphocytic choriomeningitis mammarenavirus	GNFSWFPHK
Lymphocytic choriomeningitis mammarenavirus	GPMMCPFLF
Lymphocytic choriomeningitis mammarenavirus	KDLQRLRSL
Lymphocytic choriomeningitis mammarenavirus	KEPVESCPLM
Lymphocytic choriomeningitis mammarenavirus	KFIEDTNKL
Lymphocytic choriomeningitis mammarenavirus	KLSHSDYEY
Lymphocytic choriomeningitis mammarenavirus	LDVLCLSSL
Lymphocytic choriomeningitis mammarenavirus	LPHIIDEVM
Lymphocytic choriomeningitis mammarenavirus	LTDNDDILM
Lymphocytic choriomeningitis mammarenavirus	MPEWVNFKF
Lymphocytic choriomeningitis mammarenavirus	MTKEASREY
Lymphocytic choriomeningitis mammarenavirus	NACSANNSHH
Lymphocytic choriomeningitis mammarenavirus	NANAYSGKY
Lymphocytic choriomeningitis mammarenavirus	NYKAVSCDF
Lymphocytic choriomeningitis mammarenavirus	QYLIIQNRTW
Lymphocytic choriomeningitis mammarenavirus	QYVRSGKDHV
Lymphocytic choriomeningitis mammarenavirus	RCHDHYLCR
Lymphocytic choriomeningitis mammarenavirus	REPTDQKQF
Lymphocytic choriomeningitis mammarenavirus	RNPYENILYK
Lymphocytic choriomeningitis mammarenavirus	RYQVVECKEV
Lymphocytic choriomeningitis mammarenavirus	SAFNKKHFDH
Lymphocytic choriomeningitis mammarenavirus	SDAALHNMI
Lymphocytic choriomeningitis mammarenavirus	SENDWFSCM
Lymphocytic choriomeningitis mammarenavirus	SFYADPKRFF
Lymphocytic choriomeningitis mammarenavirus	SLSLISHVV
Lymphocytic choriomeningitis mammarenavirus	SRILFAQEK
Lymphocytic choriomeningitis mammarenavirus	STLLTWHMH
Lymphocytic choriomeningitis mammarenavirus	TFTNDSIISH
Lymphocytic choriomeningitis mammarenavirus	TYLGPLNCK
Lymphocytic choriomeningitis mammarenavirus	VPSHISSLI
Lymphocytic choriomeningitis mammarenavirus	VTMFEALPH
Lymphocytic choriomeningitis mammarenavirus	VVKWKRDEH
Lymphocytic choriomeningitis mammarenavirus	WCSQTDYQY
Lymphocytic choriomeningitis mammarenavirus	YCNYSKFWY
Lymphocytic choriomeningitis mammarenavirus	YEDKVWDKY
Lymphocytic choriomeningitis mammarenavirus	YSEESPTSY
Lymphocytic choriomeningitis mammarenavirus	KQFKQDSKY
Lymphocytic choriomeningitis mammarenavirus	IVSSLHLSI
Pseudomonas aeruginosa	ALEPGFKDY
Pseudomonas aeruginosa	AYFATPASV
Pseudomonas aeruginosa	DLPPAIAAE
Pseudomonas aeruginosa	DMYDQQLSV
Pseudomonas aeruginosa	DVSPLMHLF
Pseudomonas aeruginosa	EVWGMRWPI
Pseudomonas aeruginosa	FPGEKRVSK
Pseudomonas aeruginosa	GEDDDMLPW
Pseudomonas aeruginosa	GVFKVWHPI
Pseudomonas aeruginosa	HRDGKPRYL
Pseudomonas aeruginosa	IIMEEGNSI
Pseudomonas aeruginosa	KTIQGGLGW
Pseudomonas aeruginosa	LLKPGGVQW
Pseudomonas aeruginosa	LPQTRWQAV
Pseudomonas aeruginosa	LQKVPHTRY
Pseudomonas aeruginosa	LQRNWSYGF
Pseudomonas aeruginosa	NWDWGVFFK
Pseudomonas aeruginosa	RDYRTISPR
Pseudomonas aeruginosa	RQFVSNNGK
Pseudomonas aeruginosa	RRTPRVSWK
Pseudomonas aeruginosa	RSFAERLDR
Pseudomonas aeruginosa	RTGTRLLGR
Pseudomonas aeruginosa	VLLEARQAY
Pseudomonas aeruginosa	YQHLHTAPK
Pseudomonas aeruginosa	YTFCRLNVK
Pseudomonas aeruginosa	AVFDGCVVY
Pseudomonas aeruginosa	FLDDASNSA
Vibrio cholerae	ACREQQLPV
Vibrio cholerae	AEIDRSFKP
Vibrio cholerae	DTDISQLHH
Vibrio cholerae	DTFGVIDTM
Vibrio cholerae	EIFPNIKIY
Vibrio cholerae	FLHPKHWGT
Vibrio cholerae	GEHWLGRIW
Vibrio cholerae	IPISGRITA
Vibrio cholerae	KEDPGDHIF
Vibrio cholerae	KIRLGFHWK
Vibrio cholerae	QLQCHQIAI
Vibrio cholerae	RPRIRLSAP
Vibrio cholerae	SRLKPSSFK
Vibrio cholerae	SVMPAWQEK
Vibrio cholerae	WAGIWGGKL
Vibrio cholerae	YFRNSGMTY
Vibrio cholerae	AADFPGIAR
Vibrio cholerae	ASYQFQLPY
Vibrio cholerae	DIIWHLNDL
Vibrio cholerae	EVVPGDYPM
Vibrio cholerae	FHGIFYSIF
Vibrio cholerae	GLRWHVRAF
Vibrio cholerae	IQIQATETA
Vibrio cholerae	MFAVGTWMM
Vibrio cholerae	MGMEQTMSV
Vibrio cholerae	MMQVWIQPL
Vibrio cholerae	NFGRVKVHF
Vibrio cholerae	NHMDGRTIL
Vibrio cholerae	RKRLMSMVK
Vibrio cholerae	TMDVYVMIL
Vibrio cholerae	TVAHQVCPY
Vibrio cholerae	VVSEIDLQW
Vibrio cholerae	YTYGAGSYF
Vibrio cholerae	YVCPSEIPL
Vibrio cholerae	KAMRPWQSF
Vibrio cholerae	KASSAWHYF
Vibrio cholerae	KAYSEAETF
Vibrio cholerae	LAMITMHSW
Vibrio cholerae	LSARHASGK
Vibrio cholerae	RFNNLTVYF
Vibrio cholerae	RYQAQQVEW
Vibrio cholerae	TLNRCALLR
Vibrio cholerae	TYLHGIFDR
Vibrio cholerae	CERYGFPAS
Vibrio cholerae	DVALEDNLI
Vibrio cholerae	GMRVLGTNY
Vibrio cholerae	HSYLWDHQM
Vibrio cholerae	IAAPNMIAV
Vibrio cholerae	IGYRLGMGK
Vibrio cholerae	KMGDGFLYF
Vibrio cholerae	LAVFPAMFW
Vibrio cholerae	LLANILSEH
Vibrio cholerae	NLNFDQAAL
Vibrio cholerae	NRTQGGLRA
Vibrio cholerae	PYPYLFYKF
Vibrio cholerae	RIQENHGFI
Vibrio cholerae	RQVWWKALL
Vibrio cholerae	TMRTPLFPW
Vibrio cholerae	TNPAITSRV
Vibrio cholerae	VLRRGALAH
Vibrio cholerae	VMADFDLEM
Vibrio cholerae	VQPWLMVDV
Vibrio cholerae	WQQIGLVEV
Escherichia coli	ADLRFASEF
Escherichia coli	AISDPCMGL
Escherichia coli	AVMFFPFWF
Escherichia coli	FTFDNSKFV
Escherichia coli	GMFGGCFAA
Escherichia coli	IIGFFLVTY
Escherichia coli	IRNPPMVVF
Escherichia coli	ISEPMFHQG
Escherichia coli	ISNYICVAW
Escherichia coli	KLAEIFQPF
Escherichia coli	KTMVAFIRK
Escherichia coli	KTTLFHTFK
Escherichia coli	PSSKPDWFY
Escherichia coli	RFSFNCSMK
Escherichia coli	RMYGISPWT
Escherichia coli	RPPRRGDKF
Escherichia coli	RRQWVLAFR
Escherichia coli	RRVSGCVSV
Escherichia coli	RYICPVQQI
Escherichia coli	SHDTIGPYY
Escherichia coli	SSMNSDAAY
Escherichia coli	TPVWHVTSA
Escherichia coli	VTRQIHNPR
Escherichia coli	WCRVGRGTI
Escherichia coli	WQLGTRWRY
Escherichia coli	WSILRQRCW
Escherichia coli	YLGTPNNTY
Escherichia coli	EIAQHGAWY
Escherichia coli	ESEVDDPAM
Escherichia coli	GAWCYDYTV
Escherichia coli	GEYRSGNNL
Escherichia coli	HHSLTHHQL
Escherichia coli	KRMMVRHCL
Escherichia coli	QRHPNFPSK
Escherichia coli	SQFNHWFGE
Escherichia coli	YGSWFGLIY
Escherichia coli	YQAFRTKVH
Escherichia coli	YTFEPHYFY
Escherichia coli	AQRWANQIR
Escherichia coli	ATREGKHGK
Escherichia coli	FVYHPDRLK
Escherichia coli	KSWPAAIDW
Escherichia coli	LPPERRQPF
Escherichia coli	MPVWLPIVI
Escherichia coli	PLKVKDIPF
Escherichia coli	RRNNRVFFR
Escherichia coli	RVIYPANQK
Escherichia coli	SVAPGTDFR
Escherichia coli	TVFKGFVNK
Escherichia coli	WMIKPLGRW
Escherichia coli	ACPDNLLRL
Escherichia coli	AENHFLVGL
Escherichia coli	ALAWSLQML
Escherichia coli	ANNKVYEAY
Escherichia coli	AWQRTLKWF
Escherichia coli	DKSAADLAW
Escherichia coli	DVAKIEAPL
Escherichia coli	EIVAEYITY
Escherichia coli	FQRAIMNAM
Escherichia coli	GINWKHPKR
Escherichia coli	GRQAPTADV
Escherichia coli	GTKAWVMNR
Escherichia coli	GVAVGRKNW
Escherichia coli	HENARLRAL
Escherichia coli	HIRLHQQAL
Escherichia coli	HRQGWARAM
Escherichia coli	KPNYALATQ
Escherichia coli	LANWCLLNY
Escherichia coli	LPRDASQIT
Escherichia coli	LSFNVDFTH
Escherichia coli	RAMACSALI
Escherichia coli	RHSDTAKAF
Escherichia coli	RINEGWPAY
Escherichia coli	RQRAVRMVL
Escherichia coli	RYWRLRYRI
Escherichia coli	TQWCSRSVY
Escherichia coli	ALAGNHWHV
Escherichia coli	EAIRQIHAQ
Escherichia coli	FLWHNDFMM
Escherichia coli	GLLDWGMQQ
Escherichia coli	GSGDDTWLI
Escherichia coli	HQIWLALRY
Escherichia coli	IRKVEWPDL
Escherichia coli	IYLRRYFEI
Escherichia coli	LQAMHGFPL
Escherichia coli	LSHCWPWFK
Escherichia coli	MFWKLPPWL
Escherichia coli	NCADHFEGV
Escherichia coli	NEWYVQPQA
Escherichia coli	QKMHNHYAY
Escherichia coli	QVIFKCVPK
Escherichia coli	VLNHYTPEY
Escherichia coli	WLGWGHAWV
Escherichia coli	YGPDVEVNV
Escherichia coli	YQAENSTAE
Escherichia coli	YQTYVSPGA
Escherichia coli	TRYYWDIHL
Escherichia coli	MARWITWAM
Zaire ebolavirus	ARLSSPIVL
Zaire ebolavirus	CPTLKKGFL
Zaire ebolavirus	CYMHVSDYY
Zaire ebolavirus	DEMVCKWLL
Zaire ebolavirus	ETTEANAGQ
Zaire ebolavirus	EWAENCYNL
Zaire ebolavirus	FIYFGKKQY
Zaire ebolavirus	FLILPQAKK
Zaire ebolavirus	FPSNMMVVT
Zaire ebolavirus	FQQTNAMVT
Zaire ebolavirus	FRYEFTAPF
Zaire ebolavirus	FVHSGFIYF
Zaire ebolavirus	GRTFGKLPY
Zaire ebolavirus	HVVNYNGLL
Zaire ebolavirus	IFLKPDETF
Zaire ebolavirus	KCNPNLHYW
Zaire ebolavirus	KRWGFRSGV
Zaire ebolavirus	KTNDFAPAW
Zaire ebolavirus	KTTKSWLQK
Zaire ebolavirus	KVYWAGIEF
Zaire ebolavirus	PQVLGGLSF
Zaire ebolavirus	RVCAEMVAK
Zaire ebolavirus	SMHYKLDEV
Zaire ebolavirus	SQVRVPTVF
Zaire ebolavirus	SWHHTSDDF
Zaire ebolavirus	TLASIGTAF
Zaire ebolavirus	TSSARSSEW
Zaire ebolavirus	WLQKIPLQW
Zaire ebolavirus	YSGNIVHRY
Zaire ebolavirus	ADDETSSLP
Zaire ebolavirus	AMPEEETTE
Zaire ebolavirus	ASDTPSATT
Zaire ebolavirus	ATISTSPQS
Zaire ebolavirus	ATTTSPQNH
Zaire ebolavirus	AWIPYFGPA
Zaire ebolavirus	DDDDDIPFP
Zaire ebolavirus	DDDPTDSQD
Zaire ebolavirus	DDQEKKILM
Zaire ebolavirus	DHLGLDDQE
Zaire ebolavirus	DKIDQIIHD
Zaire ebolavirus	DSDNTQSEH
Zaire ebolavirus	DVDKLVCRD
Zaire ebolavirus	EAMNEENRF
Zaire ebolavirus	ECLPAAPDG
Zaire ebolavirus	EDPSSGYYS
Zaire ebolavirus	EGHGFRFEV
Zaire ebolavirus	ENTNTSKST
Zaire ebolavirus	EQYQQLREA
Zaire ebolavirus	ETEYLFEVD
Zaire ebolavirus	ETKKNLTRK
Zaire ebolavirus	FAFHKEGAF
Zaire ebolavirus	FLIKFLLIH
Zaire ebolavirus	FMAILQHHQ
Zaire ebolavirus	GIRGFPRCR
Zaire ebolavirus	GKLGLITNT
Zaire ebolavirus	GKRSNTTGK
Zaire ebolavirus	GLICGLRQL
Zaire ebolavirus	GLNLEGNGV
Zaire ebolavirus	GMHMVAGHD
Zaire ebolavirus	GMNAPDDLV
Zaire ebolavirus	GPCAGDFAF
Zaire ebolavirus	GPHRTIHHA
Zaire ebolavirus	GQHIEGRQT
Zaire ebolavirus	GSYGEYQSY
Zaire ebolavirus	GTSNRTPTV
Zaire ebolavirus	GVATAHGST
Zaire ebolavirus	GVDFQESAD
Zaire ebolavirus	GVPPKVVNY
Zaire ebolavirus	HGEYAPFAR
Zaire ebolavirus	HHAYQGDYK
Zaire ebolavirus	HHRRTDNDS
Zaire ebolavirus	HILGPDCCI
Zaire ebolavirus	HYWTTQDEG
Zaire ebolavirus	ICQLIIQAF
Zaire ebolavirus	IFRLMRTNF
Zaire ebolavirus	IQNVPGPHR
Zaire ebolavirus	IQYPTAWQS
Zaire ebolavirus	ITGGRRTRR
Zaire ebolavirus	ITNTIAGVA
Zaire ebolavirus	IVKTVLDHI
Zaire ebolavirus	IWKVNPEID
Zaire ebolavirus	IYIEGLMHN
Zaire ebolavirus	KLDISEATQ
Zaire ebolavirus	KPVPNRSTK
Zaire ebolavirus	KVQRQIQVH
Zaire ebolavirus	KVSGTGPCA
Zaire ebolavirus	LESRFTPQF
Zaire ebolavirus	LFDLDEDDE
Zaire ebolavirus	LPKLVVGEK
Zaire ebolavirus	LQLFLRATT
Zaire ebolavirus	LTESDMDYH
Zaire ebolavirus	MASENSSAM
Zaire ebolavirus	MHNQDGLIC
Zaire ebolavirus	MVQVHSQGR
Zaire ebolavirus	MYRHILRSQ
Zaire ebolavirus	NFHQKKNEI
Zaire ebolavirus	NNNTHHQDT
Zaire ebolavirus	NTPVYKLDI
Zaire ebolavirus	NYEAGEWAE
Zaire ebolavirus	PGPDNSTHN
Zaire ebolavirus	PRCRYVHKV
Zaire ebolavirus	PSGSTSPRM
Zaire ebolavirus	QAFEAGVDF
Zaire ebolavirus	QAKKDFFSS
Zaire ebolavirus	QDQDHTQEA
Zaire ebolavirus	QGDNDNWWT
Zaire ebolavirus	QQFYWPVMN
Zaire ebolavirus	QQKNSQKGQ
Zaire ebolavirus	QRWGGTCHI
Zaire ebolavirus	QSEHSFEEM
Zaire ebolavirus	RATTELRTF
Zaire ebolavirus	RLHPLARTA
Zaire ebolavirus	RMLTPINEE
Zaire ebolavirus	RPQKIWMAP
Zaire ebolavirus	RQTQSRPIQ
Zaire ebolavirus	RSQGPFDAV
Zaire ebolavirus	RSTKGGQQK
Zaire ebolavirus	SGQSPARTS
Zaire ebolavirus	SLEEEYPPW
Zaire ebolavirus	SNSVAQARF
Zaire ebolavirus	SQDTTIPDV
Zaire ebolavirus	SSHPLREPV
Zaire ebolavirus	SSLPPLESD
Zaire ebolavirus	SSTNQLRSV
Zaire ebolavirus	TGFGTNETE
Zaire ebolavirus	TGILQLPRD
Zaire ebolavirus	TNTTTEDHK
Zaire ebolavirus	TSDGKEYTY
Zaire ebolavirus	TSSDPGTNT
Zaire ebolavirus	VDNLTYVQL
Zaire ebolavirus	VGEKACLEK
Zaire ebolavirus	VIPVYQVNN
Zaire ebolavirus	VKRLEELLP
Zaire ebolavirus	VMNHKNKFM
Zaire ebolavirus	VNNLEEICQ
Zaire ebolavirus	VQQGIVRQR
Zaire ebolavirus	VYRDHSEKK
Zaire ebolavirus	WQSVGHMMV
Zaire ebolavirus	WVIILFQRT
Zaire ebolavirus	YQSYSENGM
Zaire ebolavirus	YRGTTFAEG
Zaire ebolavirus	YYHMMKDEP
Zaire ebolavirus	YYSTTIRYQ
Zaire ebolavirus	LANPTADDF
Zaire ebolavirus	QYSPHSFMA
Zaire ebolavirus	VLMKQIPIW
Hepatitis B virus	AELLAACFA
Hepatitis B virus	ASFCGSPY
Hepatitis B virus	AYRPQNAPI
Hepatitis B virus	CPGYRWMCL
Hepatitis B virus	DPSRGRLGL
Hepatitis B virus	ELMTLATWV
Hepatitis B virus	FLCILLLCLI
Hepatitis B virus	FLPSDFFPS
Hepatitis B virus	FSYMDDVVL
Hepatitis B virus	GLPRYVVCL
Hepatitis B virus	GSTHVSWPK
Hepatitis B virus	GTDNSVVLSR
Hepatitis B virus	GTDNSVVLSRK
Hepatitis B virus	HLLVGSSGL
Hepatitis B virus	HLYPVARQR
Hepatitis B virus	HYFQTRHYL
Hepatitis B virus	IMPARFYPK
Hepatitis B virus	IPIPSSWAF
Hepatitis B virus	KDCLFKDWE
Hepatitis B virus	KDCLFKDWEE
Hepatitis B virus	KLHLYSHPI
Hepatitis B virus	KYTSFPWL
Hepatitis B virus	KYTSFPWLL
Hepatitis B virus	LLGCAANWI
Hepatitis B virus	LLGCAANWIL
Hepatitis B virus	LLSSNLSWL
Hepatitis B virus	LVVDFSQFSR
Hepatitis B virus	LYTSITNFL
Hepatitis B virus	NAHQILPKV
Hepatitis B virus	NLQSLTNLL
Hepatitis B virus	NVSIPWTHK
Hepatitis B virus	PFVQWFVGL
Hepatitis B virus	PLLPIFFCL
Hepatitis B virus	PVNRPIDWK
Hepatitis B virus	PYSWEQEL
Hepatitis B virus	QLFHLCLII
Hepatitis B virus	RLCCQLDPA
Hepatitis B virus	SLDSWWTSL
Hepatitis B virus	SMYPSCCCTK
Hepatitis B virus	STNRQSGRQ
Hepatitis B virus	SWPKFAVPNL
Hepatitis B virus	TLSSPSPSA
Hepatitis B virus	VLCLRPVGA
Hepatitis B virus	VLGGCRHKL
Hepatitis B virus	VVDFSQFSR
Hepatitis B virus	YVNVNMGLK
Hepatitis B virus	IISCTCPTV
Hepatitis B virus	KLVCSPAPC
Hepatitis B virus	QLWWFHISC
Hepatitis B virus	SVRDLLDTV
Hepatitis B virus	RVRGLYFPA
Hepatitis B virus	YQGMLPVCPL
Hepatitis B virus	VCWGELMNL
Hepatitis B virus	AFAKYLWEW
Hepatitis B virus	AIPPASPPV
Hepatitis B virus	AMQWNSTTF
Hepatitis B virus	CALRFTSAR
Hepatitis B virus	CLHQSAVRK
Hepatitis B virus	FADATPTGW
Hepatitis B virus	FASPLHVAW
Hepatitis B virus	FTFSPTYKA
Hepatitis B virus	FTQCGYPAL
Hepatitis B virus	FYHLPLHPA
Hepatitis B virus	FYPNVTKYL
Hepatitis B virus	HYLHTLWEA
Hepatitis B virus	KANSENPDW
Hepatitis B virus	LQDPRVRAL
Hepatitis B virus	MENIASGLL
Hepatitis B virus	PTVWLSVIW
Hepatitis B virus	QASKLCLGW
Hepatitis B virus	RAFPHCLAF
Hepatitis B virus	SEPCSEYCL
Hepatitis B virus	STTSTGPCK
Hepatitis B virus	STVPCFNPK
Hepatitis B virus	SYQHFRKLL
Hepatitis B virus	TSCPPICPGY
Hepatitis B virus	VIWMMWYWGR
Hepatitis B virus	YADSPSVPS
Hepatitis B virus	YSLNFMGYV
Hepatitis B virus	ASFCGSPYSW
Hepatitis B virus	TTSGFLGPL
Hepatitis B virus	FLGGPPVCL
Hepatitis B virus	FLKQQYMNL
Hepatitis B virus	GGPNLDNIL
Hepatitis B virus	STLPETCVV
Dengue virus	DPLKNDEDH
Dengue virus	DPMALKDFK
Dengue virus	EVHTWTEQY
Dengue virus	FNMLKRERNR
Dengue virus	FRKKRLTIM
Dengue virus	GEDGCWYGM
Dengue virus	GFMNEDHWF
Dengue virus	IGQMFETTMR
Dengue virus	KTFDTEYQK
Dengue virus	KWKKKLNQL
Dengue virus	MEVQLIRQM
Dengue virus	QPTELRYSW
Dengue virus	REDQWCGSL
Dengue virus	RVSTVQQLTK
Dengue virus	SPCKIPFEI
Dengue virus	STTSQKTTW
Dengue virus	SVEVKLPDY
Dengue virus	TPEGIIPSM
Dengue virus	VINWKGKEL
Dengue virus	VVTLIPLCR
Dengue virus	WHDWQQVPF
Dengue virus	WSIHAHHQW
Dengue virus	EPKEGTKKL
Dengue virus	KTFVDLMRR
Dengue virus	APIMDEEREI
Dengue virus	CTGKFKIVK
Dengue virus	DPRRCMKPV
Dengue virus	HPGFTIMAA
Dengue virus	HPGFTIMAAI
Dengue virus	ILIGVIITWI
Dengue virus	KLLTKPWDV
Dengue virus	KVDAIDGEY
Dengue virus	MSYSMCTGK
Dengue virus	MTDDIGMGV
Dengue virus	NPTAIFLTTL
Dengue virus	RPGYHTQTA
Dengue virus	SMFEPEREK
Dengue virus	SPCKIPFEIM
Dengue virus	SPGTSGSPI
Dengue virus	SPGTSGSPII
Dengue virus	SPVNIEAEPP
Dengue virus	TPHSGEEHAV
Dengue virus	TPRMCTREE
Dengue virus	VSTVQQLTK
Dengue virus	VTCAMFTCK
Dengue virus	VTCAMFTCKK
Dengue virus	WTEAKMLLD
Dengue virus	YSQIGAGVY
Dengue virus	TILTIIGLI
Dengue virus	ATGPITTLW
Dengue virus	CLIPTAMAF
Dengue virus	DPIPYDPKF
Dengue virus	EFKEFAAGR
Dengue virus	EPDYEVDEDI
Dengue virus	ESSSNPTIEE
Dengue virus	GPGHEEPIPM
Dengue virus	KATREAQKRA
Dengue virus	LEFEALGFM
Dengue virus	LEFEALGFMN
Dengue virus	LPVWLAHKVA
Dengue virus	MAFIAFLRF
Dengue virus	MPGTFQTTTG
Dengue virus	MPSMKRFRRE
Dengue virus	MPSVIEKMET
Dengue virus	NPEIEDDIF
Dengue virus	NPTVDGITV
Dengue virus	QPESNILDI
Dengue virus	REWCFTGERN
Dengue virus	RQMEGEGIF
Dengue virus	RVLKMVEPW
Dengue virus	VPNYNMIIM
Dengue virus	VQADMGCVV
Dengue virus	WHYDQDHPY
Dengue virus	YAQMWQLMY
Dengue virus	YQNKVVKVQR
Dengue virus	AAQRRGRVGR
Dengue virus	AAVEDEDFW
Dengue virus	AEGVITQDDM
Dengue virus	AEMEEALKG
Dengue virus	AENHHHATM
Dengue virus	AENHHHATML
Dengue virus	AENTNSVTNI
Dengue virus	AEPDGPTPEL
Dengue virus	AERIGEPDY
Dengue virus	AFKVRPTFA
Dengue virus	AGGMLIACY
Dengue virus	AGRRSVSGDL
Dengue virus	AMAFHLTTR
Dengue virus	APHVGLGLET
Dengue virus	AQRRGRVGR
Dengue virus	ASMAICSAV
Dengue virus	ATKSEHTGR
Dengue virus	ATREAQKRA
Dengue virus	AVFQEEQGW
Dengue virus	CEPRSGIDF
Dengue virus	CETCVYNMM
Dengue virus	CPLLVNTEPE
Dengue virus	CPTQGEPYL
Dengue virus	CRSCTMPPLR
Dengue virus	CSAVPVHWV
Dengue virus	CTTTGEHRR
Dengue virus	CVTQVLMMR
Dengue virus	CWCNSTSTW
Dengue virus	DEDHAHWTEA
Dengue virus	DEDNPYKTW
Dengue virus	DENKWKSAR
Dengue virus	DIISRRDQR
Dengue virus	DIQQWEPSR
Dengue virus	DPFPQSNSPI
Dengue virus	DSYTQMCDHR
Dengue virus	DTMTYKCPR
Dengue virus	DTPECPDDQR
Dengue virus	DTPSPPEVER
Dengue virus	DTQGSNWIQK
Dengue virus	DVFFIPPEK
Dengue virus	DVIGERIKR
Dengue virus	DVRNDMISY
Dengue virus	DWIPLALTI
Dengue virus	ECLRRRVTR
Dengue virus	EDTMTYKCPR
Dengue virus	EEEEQTLTI
Dengue virus	EEHKETWHY
Dengue virus	EEIDKKDGDL
Dengue virus	EELGDGLAM
Dengue virus	EEMFKKRNL
Dengue virus	EEMVTNHMEG
Dengue virus	EENVEVEIW
Dengue virus	EEREIPERSW
Dengue virus	EEYVDYMPV
Dengue virus	EFGRAKGSR
Dengue virus	EGAWKHAQR
Dengue virus	EGVYRIMQR
Dengue virus	EIWTKEGER
Dengue virus	EKTKTDFGFY
Dengue virus	EKWKKKLNQL
Dengue virus	ELTLDCEPR
Dengue virus	EMCDDTVTY
Dengue virus	EPDGPTPEL
Dengue virus	EPWLKNNQF
Dengue virus	EQMQRKHGGM
Dengue virus	ETDHHAVSR
Dengue virus	ETLGEKWKR
Dengue virus	ETPNLAERV
Dengue virus	ETQGVTAEI
Dengue virus	ETRTETWMSS
Dengue virus	EVHWNYKER
Dengue virus	EVKQDEDGSF
Dengue virus	EVKSCHWPK
Dengue virus	EWLWRTLGR
Dengue virus	FCSHHFHQL
Dengue virus	FEIMDLEKRH
Dengue virus	FPLCLSTTS
Dengue virus	FQPHQLWTT
Dengue virus	FTTRLLSSTR
Dengue virus	FVVDNVHTW
Dengue virus	FYQVKTETTI
Dengue virus	GEEVQVIAV
Dengue virus	GEHKKLAEAI
Dengue virus	GESNIVIGI
Dengue virus	GEWKEGEEV
Dengue virus	GGNLVRCPLS
Dengue virus	GGRAYRHAM
Dengue virus	GGWRFQGSW
Dengue virus	GLAMGIMML
Dengue virus	GLFGKGGVV
Dengue virus	GMMVLKIVR
Dengue virus	GMSKEPGVV
Dengue virus	GMSKEPGVVS
Dengue virus	GQGPMKLVM
Dengue virus	GQITWRDMAH
Dengue virus	GTFHTMWHV
Dengue virus	GTVTMECSPR
Dengue virus	GVVTKNGGY
Dengue virus	HEMYWVSCG
Dengue virus	HEWCCRSCTL
Dengue virus	HEWMTTEDM
Dengue virus	HEWMTTEDML
Dengue virus	HFQRALIFI
Dengue virus	HLKCKVRMEK
Dengue virus	HMIVGRQEK
Dengue virus	HPGSGKTRRY
Dengue virus	HTIENTTAN
Dengue virus	HTWQKQTQR
Dengue virus	HWFSRENSY
Dengue virus	HWPKSHTLW
Dengue virus	HWVEITALI
Dengue virus	HWVPTSRTTW
Dengue virus	IALFLAHAI
Dengue virus	IESEKNETW
Dengue virus	IINKRKKTSL
Dengue virus	ILIGVIITW
Dengue virus	ILNAHEDGV
Dengue virus	IMAILCVPNA
Dengue virus	IMKNTTNTR
Dengue virus	IMKNTTNTRR
Dengue virus	INKRKKTSL
Dengue virus	INRFTMRHK
Dengue virus	IPEPDRQRTP
Dengue virus	ITQFETYQL
Dengue virus	ITWIGMNSR
Dengue virus	IVLEFFMMV
Dengue virus	IWGRKSWPL
Dengue virus	KAKRGTAQI
Dengue virus	KARDALDNL
Dengue virus	KEEQDQQYI
Dengue virus	KEFDLYKKS
Dengue virus	KEIGRMLNI
Dengue virus	KELKCGSGI
Dengue virus	KFQPESPSK
Dengue virus	KGKRALAPPV
Dengue virus	KGKRIEPSW
Dengue virus	KHMIAGVFF
Dengue virus	KITGNLVQI
Dengue virus	KIVRNMEKY
Dengue virus	KKMIRPQPM
Dengue virus	KMEALQRKY
Dengue virus	KREDQWCGSL
Dengue virus	KSWGKAKII
Dengue virus	KTKRYLPAI
Dengue virus	KTKTDFGFY
Dengue virus	KTNTGTIGA
Dengue virus	KTQVGVGVQK
Dengue virus	KTSVGVNMCT
Dengue virus	KVVQHENLK
Dengue virus	KWLKECGVDR
Dengue virus	LAMGCYSQV
Dengue virus	LARWSSFKK
Dengue virus	LATAIAGAW
Dengue virus	LATLRKLCI
Dengue virus	LEHGGCVTTM
Dengue virus	LENDMKFTVV
Dengue virus	LENIMWKQI
Dengue virus	LEYTVVVTV
Dengue virus	LGRNKRPRL
Dengue virus	LGSQEGAMHT
Dengue virus	LIKNAQTPR
Dengue virus	LLFRRLTSR
Dengue virus	LLILCTSQI
Dengue virus	LLIMGQLTW
Dengue virus	LMAMDLGEL
Dengue virus	LMKMKKKTW
Dengue virus	LMSGKGIGK
Dengue virus	LNGRKRSTM
Dengue virus	LPDYGELTL
Dengue virus	LPEDIEQMAN
Dengue virus	LPQHLTQRAQ
Dengue virus	LPVCQSSSM
Dengue virus	LPVWLAHKV
Dengue virus	LQMEDKAWL
Dengue virus	MAISGDDCV
Dengue virus	MAISGDDCVV
Dengue virus	MATFKMRPM
Dengue virus	MAWRTIMAV
Dengue virus	MCHATFTTR
Dengue virus	MFGGVSWMI
Dengue virus	MFTTNIWMK
Dengue virus	MGANFRADR
Dengue virus	MGLGKGWPL
Dengue virus	MGYWIESQK
Dengue virus	MIIMDEAHF
Dengue virus	MISYGGGWR
Dengue virus	MLAVWNRVW
Dengue virus	MPSMKRFRR
Dengue virus	MRGAKRMAI
Dengue virus	MSAAIKDQK
Dengue virus	MSTYGWNIV
Dengue virus	MTLGMCCII
Dengue virus	MTLWYMWQV
Dengue virus	MVGANASDR
Dengue virus	MVIGMAMTTV
Dengue virus	MVKPKGKVV
Dengue virus	MVMTTTANW
Dengue virus	MVSAGSGEV
Dengue virus	MVTHFDNTQV
Dengue virus	MYFHRRDLR
Dengue virus	NATDTWVTY
Dengue virus	NAVILQNAW
Dengue virus	NAWKVSCTI
Dengue virus	NEEKITQQM
Dengue virus	NEGIMAIGI
Dengue virus	NEMVLLQMEN
Dengue virus	NEPEDIDCW
Dengue virus	NESDPEGAL
Dengue virus	NIVSSVNMV
Dengue virus	NMLKRERNR
Dengue virus	NMLNIMNRR
Dengue virus	NMLNIMNRRK
Dengue virus	NPTAIFLTT
Dengue virus	NRRRRTAGM
Dengue virus	NSKNTSMSF
Dengue virus	NTSANLSLA
Dengue virus	NTSMAMTCI
Dengue virus	NWLARVGRER
Dengue virus	NWLNNNTQF
Dengue virus	NYILWENNI
Dengue virus	PFGDSYIII
Dengue virus	QEVVVLGSQE
Dengue virus	QGKRTLTPQP
Dengue virus	QLAKRFSRG
Dengue virus	QLKLNWFKK
Dengue virus	QLNQLSKSEF
Dengue virus	QMAMTDTTPF
[truncated: 1,266 more rows]
