# Supplementary material for: Pathogen diversity drives the evolution of generalist MHC-II alleles in human populations
Source: PLoS Biol. 2019 Jan 31;17(1):e3000131. doi: 10.1371/journal.pbio.3000131 (PMC6372212; doi:10.1371/journal.pbio.3000131)
Supplement: S2 Data — (XLSX) [file pbio.3000131.s015.xlsx]

## Sheet: DRB1 (predicted)
Allele	Promiscuity (Z-transformed)	Rank percentile of allele promiscuity among DRB1 alleles
DRB10101	1.4595	0.858025
DRB10102	2.75236	0.981481
DRB10103	-0.108993	0.703704
DRB10107	1.4595	0.858025
DRB10118	1.54758	0.87037
DRB10120	2.68417	0.975309
DRB10301	-0.663079	0.277778
DRB10302	-0.785262	0.0802469
DRB10303	-0.523847	0.45679
DRB10305	-0.799469	0.0246914
DRB10306	-0.705701	0.216049
DRB10307	-0.580676	0.41358
DRB10308	-0.663079	0.277778
DRB10311	-0.435761	0.537037
DRB10314	-0.790945	0.0493827
DRB10315	-0.628981	0.345679
DRB10317	-0.779579	0.0987654
DRB10318	-0.663079	0.277778
DRB10319	-0.776737	0.104938
DRB10321	-0.580676	0.41358
DRB10338	-0.788103	0.0679012
DRB10401	-0.540896	0.432099
DRB10402	-0.799469	0.0246914
DRB10403	-0.773896	0.117284
DRB10404	-0.481225	0.5
DRB10405	-0.467018	0.506173
DRB10406	-0.773896	0.117284
DRB10407	-0.788103	0.0679012
DRB10408	-0.617615	0.37037
DRB10410	0.249032	0.746914
DRB10411	-0.651713	0.296296
DRB10412	-0.449969	0.524691
DRB10413	-0.310737	0.58642
DRB10414	-0.805152	0.00617284
DRB10415	-0.643188	0.308642
DRB10416	-0.540896	0.432099
DRB10424	-0.722749	0.209877
DRB10434	-0.222652	0.623457
DRB10436	-0.643188	0.308642
DRB10437	-0.734115	0.203704
DRB10438	-0.756847	0.154321
DRB10701	-0.145932	0.67284
DRB10704	-0.640347	0.320988
DRB10801	-0.208444	0.654321
DRB10802	-0.78242	0.0864198
DRB10803	0.0643364	0.722222
DRB10804	-0.174347	0.660494
DRB10805	1.44813	0.851852
DRB10806	2.88875	0.993827
DRB10807	-0.759689	0.148148
DRB10808	-0.754006	0.179012
DRB10809	-0.78242	0.0864198
DRB10810	3.11039	1
DRB10811	-0.754006	0.179012
DRB10812	2.81772	0.987654
DRB10818	1.54758	0.87037
DRB10901	-0.50964	0.475309
DRB10902	-0.467018	0.506173
DRB11001	-0.370408	0.561728
DRB11101	-0.222652	0.623457
DRB11102	-0.597725	0.388889
DRB11103	-0.290847	0.592593
DRB11104	1.15262	0.82716
DRB11105	-0.114676	0.691358
DRB11106	0.902569	0.802469
DRB11108	0.817325	0.790123
DRB11109	-0.222652	0.623457
DRB11110	-0.222652	0.623457
DRB11111	-0.776737	0.104938
DRB11112	-0.222652	0.623457
DRB11113	0.550227	0.777778
DRB11114	-0.754006	0.179012
DRB11115	-0.222652	0.623457
DRB11116	-0.597725	0.388889
DRB11119	-0.248225	0.598765
DRB11127	-0.3562	0.567901
DRB11130	-0.640347	0.320988
DRB11132	-0.580676	0.41358
DRB11134	2.07325	0.950617
DRB11137	-0.512481	0.462963
DRB11141	-0.45281	0.518519
DRB11142	2.43696	0.969136
DRB11143	1.15262	0.82716
DRB11168	-0.623298	0.358025
DRB11201	1.81752	0.91358
DRB11202	1.58452	0.882716
DRB11203	1.96812	0.938272
DRB11204	1.15546	0.845679
DRB11205	1.81752	0.91358
DRB11206	1.81752	0.91358
DRB11208	2.04768	0.944444
DRB11210	1.81752	0.91358
DRB11217	1.81752	0.91358
DRB11301	-0.597725	0.388889
DRB11302	-0.754006	0.179012
DRB11303	0.271763	0.753086
DRB11304	0.524654	0.771605
DRB11305	-0.222652	0.623457
DRB11306	0.956556	0.808642
DRB11307	-0.512481	0.462963
DRB11309	-0.143091	0.679012
DRB11310	0.138214	0.734568
DRB11311	1.15262	0.82716
DRB11312	0.857105	0.796296
DRB11314	-0.222652	0.623457
DRB11317	-0.410188	0.549383
DRB11318	-0.114676	0.691358
DRB11320	0.311544	0.759259
DRB11321	1.62714	0.888889
DRB11322	-0.597725	0.388889
DRB11323	-0.754006	0.179012
DRB11326	-0.538054	0.444444
DRB11327	-0.64603	0.302469
DRB11329	-0.623298	0.358025
DRB11331	-0.788103	0.0679012
DRB11334	-0.754006	0.179012
DRB11336	-0.771054	0.12963
DRB11337	-0.691493	0.222222
DRB11339	-0.754006	0.179012
DRB11342	1.15262	0.82716
DRB11349	1.04748	0.814815
DRB11367	-0.76253	0.141975
DRB11383	-0.597725	0.388889
DRB11401	-0.637506	0.333333
DRB11402	0.192202	0.740741
DRB11403	-0.532371	0.450617
DRB11404	-0.384615	0.555556
DRB11405	-0.680127	0.253086
DRB11406	1.92834	0.932099
DRB11407	-0.80231	0.0185185
DRB11408	-0.680127	0.253086
DRB11409	0.115483	0.728395
DRB11410	-0.805152	0.00617284
DRB11412	0.626946	0.783951
DRB11413	2.24374	0.962963
DRB11414	-0.793786	0.037037
DRB11415	-0.174347	0.660494
DRB11417	2.07325	0.950617
DRB11418	-0.62614	0.351852
DRB11419	-0.0748954	0.709877
DRB11421	1.66976	0.895062
DRB11422	-0.341993	0.574074
DRB11425	-0.341993	0.574074
DRB11439	-0.682969	0.240741
DRB11443	-0.680127	0.253086
DRB11454	-0.637506	0.333333
DRB11501	-0.486908	0.487654
DRB11502	-0.768213	0.135802
DRB11503	-0.430079	0.54321
DRB11504	-0.444286	0.530864
DRB11505	0.405312	0.765432
DRB11506	-0.486908	0.487654
DRB11509	-0.486908	0.487654
DRB11510	-0.671603	0.265432
DRB11511	-0.790945	0.0493827
DRB11601	-0.688652	0.228395
DRB11602	-0.120359	0.685185
DRB11603	-0.688652	0.228395
DRB11604	-0.793786	0.037037
DRB11605	-0.654554	0.290123
DRB11609	-0.557944	0.425926
DRB11615	-0.0464808	0.716049

## Sheet: DRB1 (in vitro)
Allele	Promiscuity (Z-transformed)	Rank percentile of allele promiscuity among DRB1 alleles
DRB10101	0.825942	0.85
DRB10103	1.34585	0.9
DRB10301	-0.948368	0.15
DRB10401	0.0759219	0.5
DRB10402	-2.27241	0.05
DRB10403	-1.96079	0.1
DRB10404	0.201592	0.65
DRB10405	0.215504	0.7
DRB10701	-0.0260076	0.4
DRB10802	0.0429484	0.45
DRB10901	0.355488	0.75
DRB11001	-0.350038	0.3
DRB11101	-0.0447351	0.35
DRB11201	-0.577975	0.25
DRB11202	1.42286	0.95
DRB11301	-0.853405	0.2
DRB11302	0.156564	0.6
DRB11501	0.125691	0.55
DRB11502	0.603935	0.8
DRB11602	1.66143	1

## Sheet: HLA-A (predicted)
Allele	Promiscuity (Z-transformed)	Rank percentile of allele promiscuity among DRB1 alleles
A0101	-0.775106	0.283237
A0102	-1.03371	0.109827
A0103	-0.892654	0.187861
A0106	-0.892654	0.187861
A0107	-0.869145	0.205202
A0109	-0.775106	0.283237
A0110	-0.798616	0.248555
A0112	-1.12775	0.0317919
A0113	-1.09249	0.0606936
A0114	-0.786861	0.268786
A0117	-0.786861	0.268786
A0123	-0.845635	0.213873
A0125	-0.880899	0.199422
A0136	-0.775106	0.283237
A0138	-0.775106	0.283237
A0144	-0.775106	0.283237
A0201	1.61113	0.907514
A0202	2.62204	0.985549
A0203	2.37519	0.976879
A0204	-0.222628	0.5
A0205	0.905836	0.83815
A0206	2.04606	0.956647
A0207	-1.05722	0.083815
A0208	0.0124683	0.624277
A0209	1.61113	0.907514
A0210	-0.0227962	0.586705
A02104	3.40962	0.99422
A0211	4.40878	1
A02110	-0.704577	0.309249
A02119	1.61113	0.907514
A0212	1.97553	0.947977
A0213	1.09391	0.858382
A02133	1.61113	0.907514
A02138	1.61113	0.907514
A0214	1.01163	0.855491
A02141	2.14009	0.971098
A02146	0.353359	0.684971
A02149	1.61113	0.907514
A02151	0.835307	0.82948
A02152	-1.16302	0.0115607
A02158	2.12834	0.968208
A0216	2.37519	0.976879
A0217	-0.704577	0.309249
A0218	-1.05722	0.083815
A02183	1.61113	0.907514
A0219	0.706004	0.806358
A02193	1.61113	0.907514
A0220	0.682494	0.803468
A0221	2.04606	0.956647
A02211	1.61113	0.907514
A0222	3.40962	0.99422
A02229	1.62288	0.939306
A0224	1.61113	0.907514
A02245	1.56411	0.878613
A02246	-0.516499	0.381503
A0225	1.61113	0.907514
A02251	1.61113	0.907514
A0226	1.11742	0.861272
A02264	2.37519	0.976879
A0227	1.47007	0.875723
A0228	2.04606	0.956647
A0229	1.70516	0.942197
A0230	1.61113	0.907514
A0233	0.64723	0.797688
A0234	0.788288	0.823699
A0235	1.44656	0.872832
A0236	0.494417	0.736994
A0237	0.706004	0.806358
A0238	0.717759	0.812139
A0239	0.188791	0.644509
A0240	1.61113	0.907514
A0242	1.16444	0.867052
A0244	2.48098	0.982659
A0245	-0.0580607	0.583815
A0246	0.0242231	0.627168
A0248	0.541436	0.748555
A0249	0.999875	0.852601
A0250	3.3626	0.991329
A0251	2.04606	0.956647
A0252	-0.0698156	0.566474
A0254	0.764778	0.820809
A0255	-0.963183	0.16185
A0257	-0.516499	0.381503
A0258	1.11742	0.861272
A0260	0.894081	0.83526
A0261	2.04606	0.956647
A0264	-0.0110414	0.595376
A0265	-1.16302	0.0115607
A0267	1.61113	0.907514
A0268	1.61113	0.907514
A0274	1.61113	0.907514
A0278	0.341604	0.682081
A0279	2.04606	0.956647
A0284	0.800042	0.82659
A0285	1.61113	0.907514
A0286	1.61113	0.907514
A0287	-0.587028	0.369942
A0290	2.69257	0.988439
A0293	1.61113	0.907514
A0301	-0.0933253	0.537572
A0302	-0.187364	0.511561
A0304	-0.0933253	0.537572
A0305	-0.0933253	0.537572
A0307	0.0829973	0.638728
A0308	-0.775106	0.283237
A0309	-0.645803	0.349711
A0310	-0.187364	0.511561
A0312	0.576701	0.751445
A0316	-0.0933253	0.537572
A0318	-1.10424	0.0433526
A0319	-1.13951	0.0260116
A0320	-0.0933253	0.537572
A0322	-0.0933253	0.537572
A0325	-0.0933253	0.537572
A0333	-0.0933253	0.537572
A0342	0.0829973	0.638728
A0350	-0.0698156	0.566474
A0356	-0.0933253	0.537572
A0365	-0.44597	0.416185
A1101	0.588455	0.768786
A1102	0.588455	0.768786
A1103	0.329849	0.676301
A1104	0.400378	0.693642
A1105	0.588455	0.768786
A1106	-0.210874	0.50578
A1107	0.588455	0.768786
A1108	-0.116835	0.523121
A1109	0.588455	0.768786
A1110	-0.657557	0.33526
A1111	-0.81037	0.234104
A1112	0.588455	0.768786
A1113	0.588455	0.768786
A1115	0.588455	0.768786
A1118	-0.974938	0.150289
A1119	-0.398951	0.453757
A1120	0.329849	0.676301
A1123	0.588455	0.768786
A1129	0.588455	0.768786
A1133	0.588455	0.768786
A1137	0.588455	0.768786
A1140	-0.845635	0.213873
A1143	0.98812	0.849711
A2301	-0.0698156	0.566474
A2302	-0.669312	0.323699
A2303	-0.0698156	0.566474
A2304	1.34076	0.869942
A2305	0.376868	0.690751
A2306	-0.0698156	0.566474
A2309	-0.974938	0.150289
A2310	-0.316667	0.465318
A2315	-0.0698156	0.566474
A2316	-0.0698156	0.566474
A2317	-0.0698156	0.566474
A2325	-0.0698156	0.566474
A2402	-0.422461	0.433526
A2403	0.9411	0.843931
A2404	-0.951428	0.16474
A2405	-0.422461	0.433526
A2406	-0.669312	0.323699
A2407	-0.669312	0.323699
A2408	-0.822125	0.231214
A2410	0.64723	0.797688
A24109	-0.951428	0.16474
A24124	-0.422461	0.433526
A2413	-0.0698156	0.566474
A2414	-0.880899	0.199422
A2415	-0.257893	0.488439
A2417	-0.939674	0.17052
A2418	-0.0227962	0.586705
A2419	-1.04547	0.0982659
A2420	-0.422461	0.433526
A2421	-0.422461	0.433526
A2422	0.506171	0.742775
A2423	0.9411	0.843931
A2424	-1.17477	0.00289017
A2425	-0.0698156	0.566474
A2426	-0.422461	0.433526
A2427	-0.422461	0.433526
A2428	-1.09249	0.0606936
A2429	-0.422461	0.433526
A2430	-0.645803	0.349711
A2431	-0.622293	0.364162
A2433	0.9411	0.843931
A2435	-0.422461	0.433526
A2437	-0.422461	0.433526
A2441	-0.939674	0.17052
A2446	-0.587028	0.369942
A2451	-0.222628	0.5
A2453	-0.257893	0.488439
A2456	-0.904409	0.182081
A2463	-0.422461	0.433526
A2464	-1.10424	0.0433526
A2471	-0.422461	0.433526
A2488	-1.17477	0.00289017
A2492	-0.293158	0.468208
A2493	-0.481235	0.398844
A2501	-1.10424	0.0433526
A2502	-1.13951	0.0260116
A2504	-1.12775	0.0317919
A2505	-1.10424	0.0433526
A2506	-1.10424	0.0433526
A2601	-0.798616	0.248555
A2602	0.0477328	0.630058
A2603	-1.04547	0.0982659
A2604	-0.974938	0.150289
A2605	-0.892654	0.187861
A2606	-1.04547	0.0982659
A2607	-0.739841	0.303468
A2608	-0.880899	0.199422
A2609	-0.739841	0.303468
A2610	-0.798616	0.248555
A2612	-0.83388	0.222543
A2613	-0.927919	0.176301
A2614	-0.798616	0.248555
A2615	-0.798616	0.248555
A2616	-1.10424	0.0433526
A2617	-0.798616	0.248555
A2618	-0.83388	0.222543
A2620	-1.05722	0.083815
A2621	-1.04547	0.0982659
A2626	-0.798616	0.248555
A2627	-0.798616	0.248555
A2629	-1.15126	0.0202312
A2630	-1.04547	0.0982659
A2636	-0.892654	0.187861
A2649	-1.15126	0.0202312
A2901	0.435642	0.722543
A2902	0.435642	0.722543
A2903	-0.46948	0.407514
A2904	0.494417	0.736994
A2905	-0.763351	0.294798
A2906	0.435642	0.722543
A2910	0.435642	0.722543
A2911	0.435642	0.722543
A2912	0.435642	0.722543
A2915	0.435642	0.722543
A3001	0.294584	0.66763
A3002	-0.281403	0.476879
A3003	-0.281403	0.476879
A3004	-1.06898	0.0722543
A3006	-1.06898	0.0722543
A3007	-0.587028	0.369942
A3008	-0.974938	0.150289
A3009	-0.739841	0.303468
A3010	-0.49299	0.395954
A3011	0.294584	0.66763
A3012	-0.281403	0.476879
A3015	0.294584	0.66763
A3016	-0.681067	0.315029
A3018	0.294584	0.66763
A3019	0.294584	0.66763
A3025	-0.257893	0.488439
A3026	0.635475	0.794798
A3034	-0.281403	0.476879
A3101	0.224055	0.653179
A3102	0.0712425	0.635838
A3103	0.62372	0.789017
A3104	0.62372	0.789017
A3105	-0.763351	0.294798
A3106	0.529681	0.745665
A3107	0.0477328	0.630058
A3108	0.353359	0.684971
A3109	-0.199119	0.508671
A3111	0.224055	0.653179
A3112	0.729513	0.815029
A3115	0.858817	0.83237
A3116	0.224055	0.653179
A3117	-0.0110414	0.595376
A3126	0.224055	0.653179
A3127	0.224055	0.653179
A3129	-0.504745	0.390173
A3130	-0.12859	0.520231
A3201	0.000713444	0.612717
A3202	-0.504745	0.390173
A3203	-0.645803	0.349711
A3204	-0.786861	0.268786
A3205	0.000713444	0.612717
A3206	0.000713444	0.612717
A3208	-0.351932	0.459538
A3213	-1.03371	0.109827
A3214	0.000713444	0.612717
A3218	0.000713444	0.612717
A3220	0.000713444	0.612717
A3221	0.000713444	0.612717
A3222	-0.504745	0.390173
A3301	-0.657557	0.33526
A3303	-0.46948	0.407514
A3304	-0.657557	0.33526
A3305	-0.657557	0.33526
A3307	-0.657557	0.33526
A3310	-0.974938	0.150289
A3312	-0.46948	0.407514
A3316	-0.657557	0.33526
A3317	-0.916164	0.179191
A3325	-0.46948	0.407514
A3326	-0.46948	0.407514
A3401	-1.02196	0.118497
A3402	-0.563519	0.375723
A3403	-0.563519	0.375723
A3405	-1.02196	0.118497
A3601	-0.798616	0.248555
A3602	-0.974938	0.150289
A3603	-0.83388	0.222543
A3604	-0.786861	0.268786
A3605	-0.798616	0.248555
A4301	-1.02196	0.118497
A6601	-1.09249	0.0606936
A6602	-1.02196	0.118497
A6603	-1.09249	0.0606936
A6605	-1.05722	0.083815
A6607	-1.09249	0.0606936
A6801	0.423888	0.702312
A6802	-0.0110414	0.595376
A6803	-0.375441	0.456647
A6804	-0.328422	0.462428
A6805	-0.85739	0.208092
A6806	-1.05722	0.083815
A6807	-0.681067	0.315029
A6808	-0.140345	0.517341
A6809	-0.257893	0.488439
A6810	0.741268	0.817919
A6812	0.423888	0.702312
A6813	0.482662	0.734104
A6815	-0.634048	0.358382
A6816	0.423888	0.702312
A6817	-0.83388	0.222543
A6823	1.77569	0.945087
A6824	0.423888	0.702312
A6826	-1.06898	0.0722543
A6827	-0.0110414	0.595376
A6831	-0.293158	0.468208
A6837	0.423888	0.702312
A6838	0.423888	0.702312
A6842	-0.634048	0.358382
A6901	-0.246138	0.49711
A7401	-0.998448	0.132948
A7402	-0.998448	0.132948
A7403	-0.998448	0.132948
A7404	-1.03371	0.109827
A7405	-0.974938	0.150289
A7406	-1.16302	0.0115607
A7409	-0.998448	0.132948
A7411	-0.998448	0.132948
A7413	-0.85739	0.208092
A8001	-0.634048	0.358382
A8002	-1.16302	0.0115607

## Sheet: HLA-B (predicted)
Allele	Promiscuity (Z-transformed)	Rank percentile of allele promiscuity among DRB1 alleles
B0702	0.751976	0.838346
B0703	0.322044	0.759398
B0704	0.419756	0.789474
B0705	1.00603	0.87594
B0706	1.00603	0.87594
B0707	0.0289094	0.680451
B0708	0.146163	0.708647
B0709	0.341587	0.768797
B0710	-0.713699	0.135338
B0711	-0.0883446	0.637218
B0712	-0.166514	0.605263
B0713	-0.694157	0.184211
B0714	-0.166514	0.605263
B0715	0.576095	0.815789
B0716	-0.596445	0.351504
B0717	0.341587	0.768797
B0718	-0.166514	0.605263
B0720	-0.361937	0.49812
B0722	0.751976	0.838346
B0723	0.966941	0.866541
B0724	0.771518	0.849624
B0726	0.419756	0.789474
B0728	-0.440106	0.454887
B0731	1.39687	0.902256
B0733	0.751976	0.838346
B0735	0.751976	0.838346
B0736	-0.694157	0.184211
B0737	-0.479191	0.434211
B0738	-0.733241	0.0582707
B0740	1.00603	0.87594
B0747	0.751976	0.838346
B0753	1.00603	0.87594
B0768	0.751976	0.838346
B0785	-0.713699	0.135338
B0801	0.361129	0.780075
B0802	-0.733241	0.0582707
B0803	-0.733241	0.0582707
B0804	-0.63553	0.31391
B0805	-0.361937	0.49812
B0809	-0.674614	0.225564
B0812	-0.342395	0.515038
B0813	-0.0492599	0.648496
B0816	-0.342395	0.515038
B0817	-0.655072	0.268797
B0818	0.361129	0.780075
B0820	-0.264226	0.571429
B0821	-0.107887	0.62782
B0823	-0.596445	0.351504
B0827	0.361129	0.780075
B0833	0.361129	0.780075
B0834	0.361129	0.780075
B0840	-0.0101752	0.663534
B0852	-0.713699	0.135338
B1301	-0.420564	0.466165
B1302	-0.713699	0.135338
B1303	-0.733241	0.0582707
B1304	-0.733241	0.0582707
B1306	-0.576903	0.368421
B1309	-0.733241	0.0582707
B1310	-0.322853	0.528195
B1311	-0.361937	0.49812
B1312	-0.537818	0.387218
B1313	-0.537818	0.387218
B1326	-0.322853	0.528195
B1401	-0.694157	0.184211
B1402	-0.694157	0.184211
B1403	-0.713699	0.135338
B1404	-0.733241	0.0582707
B1405	-0.694157	0.184211
B1406	-0.674614	0.225564
B1413	-0.63553	0.31391
B1414	-0.733241	0.0582707
B1415	-0.694157	0.184211
B1418	-0.733241	0.0582707
B1501	1.5923	0.921053
B1502	0.751976	0.838346
B1503	6.302	0.996241
B1504	-0.733241	0.0582707
B1505	1.55321	0.909774
B1506	1.90497	0.956767
B1507	0.478383	0.798872
B1508	-0.518276	0.398496
B1509	-0.63553	0.31391
B1510	-0.674614	0.225564
B15103	6.302	0.996241
B15108	-0.440106	0.454887
B1511	-0.55736	0.379699
B1512	-0.459649	0.445489
B15123	2.56941	0.977444
B15125	1.5923	0.921053
B1513	-0.713699	0.135338
B15135	1.3187	0.900376
B15138	0.224333	0.733083
B1514	-0.615987	0.338346
B15141	0.28296	0.746241
B1515	0.0679941	0.695489
B15150	-0.694157	0.184211
B15153	-0.498733	0.413534
B15157	-0.674614	0.225564
B1516	0.849687	0.860902
B15162	3.15568	0.983083
B1517	4.36731	0.994361
B1518	-0.498733	0.413534
B15194	0.751976	0.838346
B1520	1.61184	0.928571
B1521	-0.655072	0.268797
B1523	-0.733241	0.0582707
B1524	-0.674614	0.225564
B1525	3.25339	0.984962
B1527	0.654264	0.825188
B1528	1.5923	0.921053
B1529	2.43262	0.975564
B1530	-0.694157	0.184211
B1531	0.126621	0.704887
B1532	1.00603	0.87594
B1533	1.5923	0.921053
B1534	1.5923	0.921053
B1535	0.28296	0.746241
B1536	0.400214	0.785714
B1537	-0.694157	0.184211
B1538	0.966941	0.866541
B1539	3.35111	0.986842
B1540	0.224333	0.733083
B1542	-0.733241	0.0582707
B1544	-0.694157	0.184211
B1545	-0.694157	0.184211
B1546	2.11994	0.962406
B1547	0.0679941	0.695489
B1548	-0.401022	0.471805
B1550	0.53701	0.81203
B1552	-0.576903	0.368421
B1553	1.67047	0.930451
B1554	2.08085	0.960526
B1555	-0.146972	0.612782
B1556	0.302502	0.75188
B1558	-0.733241	0.0582707
B1561	6.53651	1
B1563	-0.694157	0.184211
B1564	2.06131	0.958647
B1567	0.849687	0.860902
B1568	0.830145	0.855263
B1570	0.849687	0.860902
B1571	-0.107887	0.62782
B1572	-0.498733	0.413534
B1573	-0.694157	0.184211
B1575	1.41641	0.904135
B1580	-0.518276	0.398496
B1581	1.5923	0.921053
B1582	1.5923	0.921053
B1586	-0.674614	0.225564
B1587	-0.615987	0.338346
B1588	0.53701	0.81203
B1590	-0.655072	0.268797
B1801	-0.322853	0.528195
B1802	-0.479191	0.434211
B1803	-0.596445	0.351504
B1804	-0.0688022	0.642857
B1805	-0.322853	0.528195
B1806	-0.498733	0.413534
B1807	-0.615987	0.338346
B1808	-0.694157	0.184211
B1809	-0.655072	0.268797
B1811	-0.225141	0.588346
B1813	-0.518276	0.398496
B1814	-0.55736	0.379699
B1815	-0.576903	0.368421
B1818	-0.342395	0.515038
B1819	-0.733241	0.0582707
B1820	-0.322853	0.528195
B1821	-0.713699	0.135338
B1825	-0.166514	0.605263
B1828	-0.322853	0.528195
B1833	-0.694157	0.184211
B1835	-0.401022	0.471805
B1840	-0.322853	0.528195
B2701	-0.733241	0.0582707
B2702	-0.63553	0.31391
B2703	-0.733241	0.0582707
B2704	-0.498733	0.413534
B2705	-0.0297176	0.656015
B2706	0.243875	0.738722
B2707	0.400214	0.785714
B2708	-0.0883446	0.637218
B2709	0.146163	0.708647
B2710	-0.596445	0.351504
B2711	0.615179	0.819549
B2712	-0.0492599	0.648496
B2713	-0.0297176	0.656015
B2714	-0.694157	0.184211
B2715	-0.498733	0.413534
B2717	0.517468	0.806391
B2718	-0.694157	0.184211
B2719	-0.440106	0.454887
B2720	1.0842	0.885338
B2721	-0.283768	0.56203
B2724	0.243875	0.738722
B2727	0.849687	0.860902
B2730	-0.733241	0.0582707
B2739	-0.0297176	0.656015
B3501	1.72909	0.93985
B3502	-0.361937	0.49812
B3503	-0.498733	0.413534
B3504	-0.361937	0.49812
B3505	1.18191	0.889098
B3506	-0.576903	0.368421
B3507	1.72909	0.93985
B3508	-0.264226	0.571429
B3509	-0.361937	0.49812
B3510	4.34776	0.992481
B35102	0.0484518	0.68797
B35103	1.72909	0.93985
B3511	1.67047	0.930451
B3512	-0.361937	0.49812
B35123	1.72909	0.93985
B3513	-0.63553	0.31391
B3514	-0.107887	0.62782
B3515	0.517468	0.806391
B3516	2.72575	0.979323
B3517	1.00603	0.87594
B3518	-0.713699	0.135338
B3519	2.35445	0.971805
B3520	0.517468	0.806391
B3521	0.673806	0.827068
B3522	-0.30331	0.546992
B3523	0.732433	0.830827
B3524	1.06465	0.883459
B3525	2.3349	0.968045
B3526	-0.381479	0.479323
B3527	1.24053	0.896617
B3528	2.15902	0.964286
B3529	2.25673	0.966165
B3530	1.00603	0.87594
B3531	-0.420564	0.466165
B3532	1.88543	0.953008
B3533	-0.537818	0.387218
B3534	-0.225141	0.588346
B3535	2.3349	0.968045
B3536	-0.498733	0.413534
B3537	-0.225141	0.588346
B3538	-0.694157	0.184211
B3541	3.58561	0.990602
B3542	1.72909	0.93985
B3543	0.0484518	0.68797
B3544	-0.694157	0.184211
B3546	0.165706	0.712406
B3547	2.35445	0.971805
B3548	1.88543	0.953008
B3549	3.4879	0.988722
B3551	1.18191	0.889098
B3555	-0.498733	0.413534
B3557	1.72909	0.93985
B3558	0.771518	0.849624
B3559	-0.576903	0.368421
B3560	-0.694157	0.184211
B3563	0.20479	0.727444
B3564	1.72909	0.93985
B3568	1.88543	0.953008
B3572	0.20479	0.727444
B3577	1.72909	0.93985
B3589	1.18191	0.889098
B3701	-0.733241	0.0582707
B3702	-0.694157	0.184211
B3704	-0.733241	0.0582707
B3705	-0.733241	0.0582707
B3717	-0.733241	0.0582707
B3801	-0.63553	0.31391
B3802	-0.655072	0.268797
B3804	-0.537818	0.387218
B3805	-0.63553	0.31391
B3806	-0.674614	0.225564
B3809	-0.63553	0.31391
B3814	-0.518276	0.398496
B3815	-0.655072	0.268797
B3901	0.0679941	0.695489
B3902	0.634722	0.821429
B3903	0.0289094	0.680451
B3904	0.0679941	0.695489
B3905	-0.440106	0.454887
B3906	-0.537818	0.387218
B3907	-0.30331	0.546992
B3908	-0.63553	0.31391
B3909	-0.0297176	0.656015
B3910	0.28296	0.746241
B3911	-0.674614	0.225564
B3912	-0.674614	0.225564
B3913	-0.283768	0.56203
B3914	0.439298	0.793233
B3915	-0.0883446	0.637218
B3917	0.810603	0.853383
B3920	-0.440106	0.454887
B3922	0.458841	0.796992
B3923	0.634722	0.821429
B3924	0.0289094	0.680451
B3926	0.0679941	0.695489
B3927	0.0484518	0.68797
B3928	-0.0688022	0.642857
B3931	-0.420564	0.466165
B3934	-0.655072	0.268797
B4001	0.00936709	0.671053
B4002	0.185248	0.719925
B4003	-0.30331	0.546992
B4004	0.341587	0.768797
B4005	-0.283768	0.56203
B4006	-0.63553	0.31391
B4007	-0.694157	0.184211
B4008	-0.674614	0.225564
B4009	0.00936709	0.671053
B4010	-0.655072	0.268797
B4011	0.341587	0.768797
B4012	-0.63553	0.31391
B4014	0.341587	0.768797
B4015	-0.479191	0.434211
B4016	-0.479191	0.434211
B4018	0.00936709	0.671053
B4019	-0.225141	0.588346
B4020	0.126621	0.704887
B4021	-0.733241	0.0582707
B4023	-0.479191	0.434211
B4026	0.0289094	0.680451
B4027	-0.244683	0.578947
B4031	-0.479191	0.434211
B4032	-0.63553	0.31391
B4035	0.185248	0.719925
B4036	-0.225141	0.588346
B4037	0.0289094	0.680451
B4038	-0.0883446	0.637218
B4039	0.165706	0.712406
B4040	-0.225141	0.588346
B4042	-0.166514	0.605263
B4043	-0.127429	0.618421
B4044	-0.655072	0.268797
B4046	-0.264226	0.571429
B4049	-0.518276	0.398496
B4050	0.517468	0.806391
B4052	-0.264226	0.571429
B4053	-0.63553	0.31391
B4064	0.341587	0.768797
B4065	0.00936709	0.671053
B4070	-0.63553	0.31391
B4080	-0.381479	0.479323
B4088	0.00936709	0.671053
B4101	-0.479191	0.434211
B4102	0.185248	0.719925
B4103	0.20479	0.727444
B4106	-0.479191	0.434211
B4107	-0.479191	0.434211
B4201	1.55321	0.909774
B4202	-0.146972	0.612782
B4204	0.107079	0.703008
B4205	1.55321	0.909774
B4206	0.302502	0.75188
B4207	0.771518	0.849624
B4208	1.55321	0.909774
B4402	-0.361937	0.49812
B4403	-0.30331	0.546992
B4404	-0.596445	0.351504
B4405	-0.713699	0.135338
B4406	-0.733241	0.0582707
B4407	-0.30331	0.546992
B4408	-0.596445	0.351504
B4409	-0.322853	0.528195
B4410	-0.713699	0.135338
B4411	-0.361937	0.49812
B4412	-0.694157	0.184211
B4413	-0.30331	0.546992
B4414	-0.381479	0.479323
B4415	-0.713699	0.135338
B4417	-0.264226	0.571429
B4418	-0.733241	0.0582707
B4420	-0.694157	0.184211
B4421	-0.576903	0.368421
B4422	-0.361937	0.49812
B4424	-0.361937	0.49812
B4425	-0.733241	0.0582707
B4426	-0.30331	0.546992
B4427	-0.361937	0.49812
B4428	-0.537818	0.387218
B4429	-0.0492599	0.648496
B4430	-0.30331	0.546992
B4431	-0.733241	0.0582707
B4435	-0.361937	0.49812
B4438	-0.30331	0.546992
B4446	-0.322853	0.528195
B4459	-0.361937	0.49812
B4483	-0.576903	0.368421
B4501	-0.576903	0.368421
B4502	-0.655072	0.268797
B4503	-0.576903	0.368421
B4504	-0.459649	0.445489
B4506	-0.733241	0.0582707
B4507	-0.576903	0.368421
B4601	-0.733241	0.0582707
B4602	-0.733241	0.0582707
B4611	-0.733241	0.0582707
B4613	-0.576903	0.368421
B4614	-0.733241	0.0582707
B4620	-0.733241	0.0582707
B4701	-0.674614	0.225564
B4702	-0.479191	0.434211
B4703	-0.479191	0.434211
B4801	-0.655072	0.268797
B4802	2.74529	0.981203
B4803	-0.63553	0.31391
B4804	-0.655072	0.268797
B4805	-0.655072	0.268797
B4806	-0.713699	0.135338
B4807	-0.713699	0.135338
B4808	-0.694157	0.184211
B4811	-0.733241	0.0582707
B4812	-0.401022	0.471805
B4813	-0.401022	0.471805
B4901	-0.694157	0.184211
B4902	-0.655072	0.268797
B4903	-0.733241	0.0582707
B5001	-0.615987	0.338346
B5002	-0.674614	0.225564
B5004	-0.615987	0.338346
B5005	-0.615987	0.338346
B5101	-0.655072	0.268797
B5102	-0.655072	0.268797
B5103	-0.733241	0.0582707
B5104	-0.733241	0.0582707
B5105	-0.733241	0.0582707
B5106	-0.733241	0.0582707
B5107	-0.733241	0.0582707
B5108	-0.733241	0.0582707
B5109	-0.733241	0.0582707
B5112	-0.615987	0.338346
B5113	-0.733241	0.0582707
B5114	-0.655072	0.268797
B5115	-0.733241	0.0582707
B5118	-0.655072	0.268797
B5119	-0.655072	0.268797
B5120	-0.733241	0.0582707
B5121	-0.713699	0.135338
B5122	-0.733241	0.0582707
B5126	-0.655072	0.268797
B5129	-0.733241	0.0582707
B5131	-0.733241	0.0582707
B5132	-0.655072	0.268797
B5133	-0.655072	0.268797
B5134	-0.713699	0.135338
B5136	-0.733241	0.0582707
B5137	-0.733241	0.0582707
B5155	-0.733241	0.0582707
B5163	-0.733241	0.0582707
B5164	-0.733241	0.0582707
B5165	-0.655072	0.268797
B5201	-0.733241	0.0582707
B5202	-0.733241	0.0582707
B5204	-0.733241	0.0582707
B5205	-0.733241	0.0582707
B5206	-0.674614	0.225564
B5211	-0.733241	0.0582707
B5301	-0.107887	0.62782
B5302	-0.381479	0.479323
B5303	0.20479	0.727444
B5304	-0.713699	0.135338
B5305	-0.0297176	0.656015
B5307	-0.733241	0.0582707
B5308	-0.322853	0.528195
B5309	-0.674614	0.225564
B5310	-0.107887	0.62782
B5322	-0.733241	0.0582707
B5401	-0.127429	0.618421
B5402	-0.655072	0.268797
B5404	0.0679941	0.695489
B5421	-0.225141	0.588346
B5501	-0.655072	0.268797
B5502	-0.166514	0.605263
B5503	-0.674614	0.225564
B5504	1.8268	0.949248
B5505	-0.655072	0.268797
B5507	-0.127429	0.618421
B5508	0.849687	0.860902
B5510	-0.264226	0.571429
B5511	-0.713699	0.135338
B5512	-0.30331	0.546992
B5513	-0.127429	0.618421
B5515	-0.655072	0.268797
B5516	-0.63553	0.31391
B5517	-0.440106	0.454887
B5523	0.243875	0.738722
B5532	0.302502	0.75188
B5601	-0.283768	0.56203
B5602	0.185248	0.719925
B5603	-0.342395	0.515038
B5604	0.185248	0.719925
B5605	-0.518276	0.398496
B5606	-0.63553	0.31391
B5607	-0.63553	0.31391
B5609	1.55321	0.909774
B5610	0.595637	0.817669
B5611	-0.0883446	0.637218
B5615	-0.0101752	0.663534
B5616	-0.361937	0.49812
B5617	-0.244683	0.578947
B5620	-0.283768	0.56203
B5701	0.322044	0.759398
B5702	-0.0101752	0.663534
B5703	0.497925	0.800752
B5704	-0.186056	0.597744
B5705	-0.596445	0.351504
B5706	0.439298	0.793233
B5708	0.322044	0.759398
B5710	0.322044	0.759398
B5714	0.243875	0.738722
B5717	0.497925	0.800752
B5801	1.24053	0.896617
B5802	-0.694157	0.184211
B5805	-0.225141	0.588346
B5806	-0.674614	0.225564
B5808	-0.655072	0.268797
B5819	1.20145	0.892857
B5820	-0.186056	0.597744
B5821	1.24053	0.896617
B5822	0.322044	0.759398
B5825	-0.694157	0.184211
B5901	-0.63553	0.31391
B6701	0.693349	0.828947
B6702	-0.498733	0.413534
B7301	-0.713699	0.135338
B7801	-0.655072	0.268797
B7802	-0.713699	0.135338
B7803	-0.733241	0.0582707
B7804	-0.694157	0.184211
B7805	-0.733241	0.0582707
B8101	-0.440106	0.454887
B8102	-0.440106	0.454887
B8201	-0.713699	0.135338
B8202	-0.713699	0.135338
B8301	-0.713699	0.135338

## Sheet: HLA-C (predicted)
Allele	Promiscuity (Z-transformed)	Rank percentile of allele promiscuity among DRB1 alleles
C0102	-0.701824	0.0933333
C0103	-0.701824	0.0933333
C0104	-0.481757	0.444444
C0105	-0.628469	0.244444
C0106	-0.701824	0.0933333
C0108	-0.701824	0.0933333
C0110	-0.701824	0.0933333
C0111	-0.701824	0.0933333
C0112	-0.65292	0.231111
C0114	-0.701824	0.0933333
C0116	-0.701824	0.0933333
C0117	-0.701824	0.0933333
C0118	-0.701824	0.0933333
C0130	-0.701824	0.0933333
C0132	-0.701824	0.0933333
C0202	-0.383949	0.568889
C0203	0.691935	0.822222
C0204	0.594127	0.808889
C0205	0.153993	0.737778
C0206	-0.604017	0.266667
C0208	-0.383949	0.568889
C0209	-0.383949	0.568889
C0210	-0.383949	0.568889
C0214	-0.701824	0.0933333
C0218	0.00728124	0.724444
C0219	-0.408401	0.524444
C0220	-0.383949	0.568889
C0227	0.105089	0.733333
C0302	3.30829	0.986667
C0303	1.27878	0.875556
C0304	1.27878	0.875556
C0305	0.398512	0.764444
C0306	0.88755	0.835556
C0307	0.49632	0.786667
C0308	0.789742	0.831111
C0309	1.27878	0.875556
C0310	0.985358	0.848889
C0313	0.88755	0.835556
C0314	0.740839	0.826667
C0315	0.912002	0.844444
C0316	2.45247	0.951111
C0317	0.471868	0.782222
C0319	0.2518	0.742222
C0321	-0.0905264	0.706667
C0323	1.27878	0.875556
C0324	1.27878	0.875556
C0325	0.398512	0.764444
C0326	-0.0905264	0.706667
C0327	0.545223	0.804444
C0332	1.27878	0.875556
C0336	3.13713	0.977778
C0337	0.643031	0.813333
C0338	1.37659	0.902222
C0342	3.72397	0.995556
C0343	3.72397	0.995556
C0346	1.27878	0.875556
C0356	1.27878	0.875556
C0360	3.30829	0.986667
C0364	1.27878	0.875556
C0367	-0.65292	0.231111
C0381	1.27878	0.875556
C0386	-0.701824	0.0933333
C0388	1.27878	0.875556
C0401	-0.701824	0.0933333
C0403	-0.604017	0.266667
C0404	-0.701824	0.0933333
C0405	-0.701824	0.0933333
C0406	-0.677372	0.204444
C0407	-0.701824	0.0933333
C0408	-0.701824	0.0933333
C0410	-0.677372	0.204444
C0411	-0.701824	0.0933333
C0413	-0.701824	0.0933333
C0414	-0.701824	0.0933333
C0415	-0.677372	0.204444
C0416	-0.604017	0.266667
C0420	-0.701824	0.0933333
C0424	-0.701824	0.0933333
C0425	-0.701824	0.0933333
C0426	-0.701824	0.0933333
C0427	-0.701824	0.0933333
C0429	-0.701824	0.0933333
C0430	-0.701824	0.0933333
C0431	-0.677372	0.204444
C0433	-0.701824	0.0933333
C0437	-0.701824	0.0933333
C0454	-0.701824	0.0933333
C0501	-0.383949	0.568889
C0503	-0.383949	0.568889
C0504	-0.0660745	0.715556
C0508	-0.604017	0.266667
C0509	-0.383949	0.568889
C0514	-0.383949	0.568889
C0520	-0.408401	0.524444
C0525	-0.383949	0.568889
C0529	-0.383949	0.568889
C0534	-0.383949	0.568889
C0602	-0.555113	0.364444
C0603	-0.0905264	0.706667
C0604	-0.359497	0.604444
C0606	-0.604017	0.266667
C0608	-0.579565	0.293333
C0609	-0.701824	0.0933333
C0611	-0.408401	0.524444
C0615	-0.555113	0.364444
C0617	-0.555113	0.364444
C0624	-0.457305	0.457778
C0627	-0.555113	0.364444
C0630	-0.555113	0.364444
C0638	-0.555113	0.364444
C0701	-0.555113	0.364444
C0702	-0.335046	0.635556
C0703	-0.457305	0.457778
C0704	-0.701824	0.0933333
C0705	-0.286142	0.671111
C0706	-0.555113	0.364444
C0707	-0.677372	0.204444
C0708	-0.604017	0.266667
C0709	-0.677372	0.204444
C0710	-0.359497	0.604444
C07103	-0.555113	0.364444
C07109	-0.555113	0.364444
C0711	-0.701824	0.0933333
C0712	-0.701824	0.0933333
C07123	-0.335046	0.635556
C0713	-0.701824	0.0933333
C07138	-0.604017	0.266667
C0714	-0.481757	0.444444
C0715	-0.383949	0.568889
C0716	-0.555113	0.364444
C0717	-0.408401	0.524444
C0718	-0.555113	0.364444
C0719	-0.432853	0.488889
C0721	-0.555113	0.364444
C0722	-0.677372	0.204444
C0724	-0.555113	0.364444
C0725	-0.335046	0.635556
C0726	-0.163882	0.693333
C0727	-0.481757	0.444444
C0729	-0.65292	0.231111
C0735	-0.555113	0.364444
C0737	-0.432853	0.488889
C0740	-0.555113	0.364444
C0741	-0.701824	0.0933333
C0743	-0.506209	0.431111
C0744	-0.555113	0.364444
C0746	-0.579565	0.293333
C0748	-0.335046	0.635556
C0749	-0.530661	0.426667
C0751	-0.335046	0.635556
C0756	-0.335046	0.635556
C0760	-0.555113	0.364444
C0766	-0.335046	0.635556
C0767	-0.335046	0.635556
C0768	-0.506209	0.431111
C0776	-0.579565	0.293333
C0780	-0.335046	0.635556
C0795	-0.579565	0.293333
C0801	-0.432853	0.488889
C0802	-0.555113	0.364444
C0803	-0.432853	0.488889
C0804	-0.432853	0.488889
C0805	-0.555113	0.364444
C0806	-0.408401	0.524444
C0807	-0.628469	0.244444
C0808	-0.604017	0.266667
C0810	-0.408401	0.524444
C0811	3.23493	0.982222
C0812	-0.701824	0.0933333
C0813	-0.432853	0.488889
C0815	-0.555113	0.364444
C0816	-0.432853	0.488889
C0820	-0.432853	0.488889
C0821	-0.408401	0.524444
C0825	-0.555113	0.364444
C0827	-0.677372	0.204444
C0834	-0.555113	0.364444
C1202	0.643031	0.813333
C1203	2.59918	0.964444
C1204	0.447416	0.773333
C1205	0.447416	0.773333
C1207	1.89008	0.924444
C1209	0.349608	0.76
C1212	1.93898	0.928889
C1213	2.59918	0.964444
C1215	-0.13943	0.697778
C1216	-0.65292	0.231111
C1218	2.55028	0.955556
C1234	2.59918	0.964444
C1402	1.76782	0.915556
C1403	1.76782	0.915556
C1404	0.300704	0.755556
C1405	2.67254	0.973333
C1406	2.08569	0.942222
C1408	2.1346	0.946667
C1411	1.76782	0.915556
C1502	-0.286142	0.671111
C1503	-0.310594	0.657778
C1504	0.520771	0.795556
C1505	-0.457305	0.457778
C1506	0.2518	0.742222
C1507	-0.0171707	0.72
C1508	-0.432853	0.488889
C1509	0.520771	0.795556
C1510	-0.286142	0.671111
C1511	-0.188334	0.684444
C1512	-0.286142	0.671111
C1513	-0.286142	0.671111
C1517	-0.188334	0.684444
C1519	0.520771	0.795556
C1521	0.0561851	0.728889
C1527	0.276252	0.751111
C1529	-0.457305	0.457778
C1601	2.06124	0.933333
C1602	-0.359497	0.604444
C1604	1.5722	0.906667
C1608	2.06124	0.933333
C1609	-0.359497	0.604444
C1701	-0.555113	0.364444
C1702	-0.555113	0.364444
C1703	-0.555113	0.364444
C1704	-0.555113	0.364444
C1801	-0.701824	0.0933333
C1802	-0.701824	0.0933333
C1803	-0.701824	0.0933333
