# Supplementary material for: Pathogen diversity drives the evolution of generalist MHC-II alleles in human populations
Source: PLoS Biol. 2019 Jan 31;17(1):e3000131. doi: 10.1371/journal.pbio.3000131 (PMC6372212; doi:10.1371/journal.pbio.3000131)
Supplement: S3 Data — (XLSX) [file pbio.3000131.s016.xlsx]

## Sheet: Results-different groups
Parameters			Number of groups	Spearman's correlation				Model: promiscuity ~ IC diversity + EC diversity + HLA diversity + country size															Notes
Locus	Type of promiscuity	Gen. dist. Cutoff		IC diversity		EC diversity		IC diversity			EC diversity			HLA diversity			Country size			R2	F-test	BP test
				Rho	P	Rho	P	Slope	Var	P	Slope	Var	P	Slope	Var	P	Slope	Var	P
A	Affinity	0.01	82	0.4782	5.52133e-06	0.0987	0.3775	pos	0.360773	0.011	neg	0.0293036	0.2687	neg	0.087421	0.0207	pos	0.0553814	0.0975	0.4581	0.0005651	0.054 (*)	Promiscuity values were log-transformed to avoid heteroscedasticity
	Affinity	0.05	56	0.5272	2.98099e-05	0.155	0.2541	pos	0.360161	0.0001	neg	0.0179639	0.1841	neg	0.0449945	0.0374	pos	0.0183162	0.2109	0.3958	7.512e-06	0.05598
	Affinity	0.1	39	0.542	0.0004	0.1243	0.4507	pos	0.399102	0.0021	neg	0.00981549	0.2637	neg	0.0551624	0.0564	pos	0.00982793	0.438	0.4101	0.0002203	0.1161
	Affinity	0.15	31	0.5195	0.0027	0.0273	0.8841	pos	0.426905	0.0011	neg	0.0391494	0.1082	neg	0.0961578	0.0159	pos	0.0217358	0.2639	0.5174	0.000144	0.1878
B	Affinity	0.01	79	0.1567	0.1679	0.1006	0.3775	pos	0.0178073	0.2021	neg	4.02601e-05	0.4796	neg	0.0427258	0.0747	neg	0.0088475	0.4174	0.01624	0.2765	0.9845
	Affinity	0.05	58	0.1933	0.1461	0.1783	0.1806	pos	0.0244556	0.5158	pos	0.00532162	0.9814	neg	0.0775611	0.0413	neg	0.000355531	0.8872	0.03771	0.205	0.96
	Affinity	0.1	45	0.2963	0.0481	0.2652	0.0783	pos	0.0459939	0.4666	pos	0.0168218	0.6654	neg	0.090515	0.0546	neg	0.00120885	0.8169	0.06554	0.1621	0.8733
	Affinity	0.15	38	0.3438	0.0345	0.2537	0.1243	pos	0.0460776	0.648	pos	0.0178521	0.553	neg	0.0650939	0.131	pos	0.000234396	0.927	0.02042	0.335	0.8712
C	Affinity	0.01	69	-0.1473	0.2272	0.3638	0.0021	neg	0.0101442	0.01	pos	0.19124	0.0004	neg	0.00454979	0.5896	pos	0.0177751	0.2498	0.1711	0.00433	0.1596
	Affinity	0.05	50	-0.14	0.3324	0.4321	0.0017	neg	0.0126613	0.0157	pos	0.238689	0.0003	neg	0.0025884	0.6895	pos	0.0297537	0.1884	0.2171	0.005443	0.4091
	Affinity	0.1	38	-0.2088	0.2085	0.3518	0.0303	neg	0.0311455	0.0185	pos	0.187209	0.003	neg	0.00272383	0.6299	pos	0.056143	0.1247	0.1869	0.03015	0.6553
	Affinity	0.15	34	-0.1356	0.4444	0.349	0.0431	neg	0.00881583	0.0714	pos	0.199975	0.0081	neg	0.000285677	0.7982	pos	0.024118	0.356	0.1237	0.1036	0.2988
DRB1	Affinity	0.01	75	0.0505	0.667	0.4099	0.0003	neg	0.00131172	0.0037	pos	0.216415	0	pos	0.0277247	0.42	pos	0.071787	0.0089	0.2777	2.288e-05	0.078
	Affinity	0.05	57	-0.0265	0.8448	0.4159	0.0013	neg	7.92021e-08	0.015	pos	0.238826	1.14e-05	pos	0.0332618	0.384	pos	0.0678337	0.0248	0.2891	0.0002006	0.1328
	Affinity	0.1	43	0.0384	0.8069	0.4656	0.0017	neg	0.00389499	0.0401	pos	0.266431	0.0001	pos	0.0341513	0.5201	pos	0.0840534	0.028	0.3242	0.0007319	0.1794
	Affinity	0.15	37	0.0414	0.8076	0.5028	0.0015	neg	0.00672982	0.0406	pos	0.288528	0.0001	pos	0.0246876	0.6541	pos	0.115328	0.0155	0.3647	0.0008522	0.3922
	In vitro	0.01	61	0.1304	0.3167	0.7234	4.53175e-11	neg	0.0308484	0.167	pos	0.49312	3.77e-05	neg	0.0782592	0.0749	neg	0.00101092	0.8109	0.5342	0.0001918	0.4291 (*)	Promiscuity values were log-transformed to avoid heteroscedasticity
	In vitro	0.05	44	0.134	0.3857	0.7361	1.24342e-08	neg	0.0241802	0.1292	pos	0.503457	2.74e-07	neg	0.0344986	0.0951	pos	0.000791684	0.7918	0.5181	1.173e-06	0.1099
	In vitro	0.1	34	0.1738	0.3256	0.6777	1.06675e-05	neg	0.0206077	0.0927	pos	0.448949	2.63e-05	neg	0.0438849	0.135	pos	0.000537818	0.8591	0.4469	0.0002418	0.1581
	In vitro	0.15	28	0.2068	0.291	0.7029	3.03849e-05	neg	0.0351513	0.216	pos	0.472564	0.0001	neg	0.0749373	0.089	neg	0.00111112	0.806	0.5114	0.0003233	0.4699
Significant P values are marked with red color Gen. dist. cutoff: the genetic distance cutoff value used for grouping populations together. The value is given in rank percentile of all genetic distance values between populations IC diversity: The average number of intracellular pathogens in countries where the populations in groups are localized EC diversity: The average number of extracellular p…
