# Supplementary material for: Pathogen diversity drives the evolution of generalist MHC-II alleles in human populations
Source: PLoS Biol. 2019 Jan 31;17(1):e3000131. doi: 10.1371/journal.pbio.3000131 (PMC6372212; doi:10.1371/journal.pbio.3000131)
Supplement: S5 Data — (XLSX) [file pbio.3000131.s018.xlsx]

## Sheet: Associations
Search term	Allele/allele group/serotype	Trait	Beneficial/Detrimental	Pubmed ID	Disease
infect* dr3	DR3	Amebic liver abscess	Detrimental	9226686	Amebic liver abscess
infect* dr3	DR3	Amebic liver abscess	Detrimental	1340311	Amebic liver abscess
infect* dr3	DR3	Amebic liver abscess	Detrimental	2014135	Amebic liver abscess
infect* dr3	DR3	Amebic liver abscess	Detrimental	2136473	Amebic liver abscess
infect* dr3	DR3	Amebic liver abscess	Detrimental	2893327	Amebic liver abscess
infect* dr3	DR3	Cystic echinococcosis	Detrimental	14999467	Echinococcosis
infect* dr3	DR3	Complicated Echinococcus granulosus infection	Detrimental	15125526	Echinococcosis
infect* drb1*03	DRB1*03	Echinococcus cyst suppuration	Detrimental	22308705	Echinococcosis
infect* dr3	DR3	H. influenzae associated infections	Detrimental	6520406	H. influenzae infection
infect* drb1 12 02	DRB1*12	H. pylori infection	Beneficial	11860824	H. pylori infection
infect* drb1*12	DRB1*12	H. pylori infection	Beneficial	15833172	H. pylori infection
infect* drb1*03	DRB1*03	H. pylori infection	Beneficial	16011982	H. pylori infection
infect* drb1*03	DRB1*03	H. pylori infection	Beneficial	27785255	H. pylori infection
infect* dr12	DR12	H. pylori seropositivity in uraemic patients	Detrimental	18794605	H. pylori infection
infect* drb1 03 01	DRB1*03:01	Positive H pylory serology in autoimmune thyroiditis patients	Detrimental	16263823	H. pylori infection
assoc* drb1*17	DR17	H. pylori infected gastric ulcer	Detrimental	20405713	H. pylori infection
infect* drb1 12 02	DRB1*12	Leprosy	Beneficial	9251590	Leprosy
infect* dr3	DR3	Lepromatous leprosy	Beneficial	6811517	Leprosy
infect* dr3	DR3	Tuberculoid leprosy	Detrimental	3880800	Leprosy
infect* dr3	DR3	Low T cell response to the secreted, immunodominant 30/31-kDa Ag of Mycobacterium leprae	Detrimental	10352313	Leprosy
infect* dr3	DR3	Low T lymphocyte responsiveness to Mycobacterium leprae	Detrimental	6362932	Leprosy
infect* dr3	DR3	Tuberculoud leprosy	Detrimental	6811517	Leprosy
assoc* drb1*17	DR17	Lyme's disease	Detrimental	22892251	Lyme's disease
assoc* drb1*17	DR17	Lyme's disease	Detrimental	22892251	Lyme's disease
infect* dr3	DR3	Localized form of onchocerciasis	Detrimental	3466335	Onchocerciasis
infect* dr3	DR3	Opportunistic infections in AIDS	Detrimental	8195600	Opportunistic infections
infect* dr3	DR3	Opportunistic infections in AIDS	Detrimental	6333416	Opportunistic infections
infect* drb1 12 02	DRB1*12:02	Periodontal oral infections	Beneficial	25072155	Oral infections
infect* dr3	DR3	Nasal carriage of S. aureus in healthy	Detrimental	6573514	S. aureus carriage
infect* drb1*03	DRB1*03	Nasal carriage of S. aureus in transplant patients.	Detrimental	22321387	S. aureus carriage
infect* drb1 1202	DRB1*12:02	Hepatosplenic schistosomiasis	Beneficial	9602373	Schistosomiasis
infect* dr3	DR3	Hepatosplenic schistosomiasis	Detrimental	8172401	Schistosomiasis
assoc* drb1 12 02	DRB1*12:02	Recurrent Pulmonary TBC	Beneficial	20438789	Tuberculosis
assoc* drb1 12 02	DRB1*03	TBC	Beneficial	26056112	Tuberculosis
assoc* drb1 12 02	DRB1*12:02	TBC	Beneficial	26056112	Tuberculosis
infect* drb1 03 01	DRB1*03:01	TBC in children	Beneficial	29900885	Tuberculosis
infect* drb1 03 01	DRB1*03:01	TBC	Beneficial	26688538	Tuberculosis
infect* dr3	DR3	TBC	Beneficial	2238125	Tuberculosis
infect* dr3	DR3	TBC	Beneficial	16848331	Tuberculosis
infect* dr3	DR3	TBC	Beneficial	3264314	Tuberculosis
assoc* dr17	DR17	TBC	Beneficial	18714592	Tuberculosis
assoc* drb1*03	DRB1*03	TBC	Beneficial	26634553	Tuberculosis
assoc* drb1 12 02	DRB1*12:02	Recurrent typhoid fever	Beneficial	12121274	Typhoid fever
