# Supplementary material for: Pathogen diversity drives the evolution of generalist MHC-II alleles in human populations
Source: PLoS Biol. 2019 Jan 31;17(1):e3000131. doi: 10.1371/journal.pbio.3000131 (PMC6372212; doi:10.1371/journal.pbio.3000131)
Supplement: S6 Data — (XLSX) [file pbio.3000131.s019.xlsx]

## Sheet: HLA-A
Pop. Groups (cutoff in percentile)				Population	Country	Source	Predicted promiscuity	Most frequent allele
								Name	Prevalence	Predicted promiscuity
0.01	0.05	0.1	0.15
1	1	3	1	13WS-31 Croatians	Croatia	Riccio et al.	0.24437	A0201	0.297	1.61
2	1	3	1	15WS-12 Greeks	Greece	Riccio et al.	0.295986	A0201	0.54	1.61
2	1	4	1	16WS-27 British-Wales	UK	Riccio et al.	0.281563	A0201	0.439791	1.61
3	1	3	1	16WS-37 Croatians	Croatia	Riccio et al.	0.254891	A0201	0.581349	1.61
3	1	3	1	16WS-44 Greeks	Greece	Riccio et al.	0.290903	A0201	0.232558	1.61
7	3	3	1	Brazilian	Brazil	dbMHC	0.214361	A0201	0.327	1.61
13	9	3	1	Croatian	Croatia	dbMHC	0.244352	A0201	0.249	1.61
14	9	4	1	Czech	Czech Republic	dbMHC	0.272754	A0201	0.252	1.61
15	9	4	1	England North West	UK	AFND	0.292647	A0201	0.3207	1.61
16	11	3	1	Georgian	Georgia	dbMHC	0.414372	A0201	0.513	1.61
23	14	4	1	Irish	Ireland	dbMHC	0.295561	A0201	0.115	1.61
36	19	3	1	Madeira	Portugal	AFND	0.341427	A0201	0.455	1.61
49	24	3	1	Portugal Azores Terceira Island	Portugal	AFND	0.347787	A0201	0.2	1.61
55	29	20	1	Saudi Arabia Guraiat and Hail	Saudi Arabia	AFND	0.289677	A0201	0.291262	1.61
64	38	9	1	Sweden Southern Sami	Sweden	AFND	0.317777	A0201	0.314	1.61
9	5	2	2	China Beijing Shijiazhuang Tianjian Han	China	AFND	0.366354	A1101	0.2051	0.59
12	6	14	2	China Yunnan Province Han	China	AFND	0.0221798	A1101	0.2579	0.59
13	8	2	2	Chinese	China	dbMHC	0.340833	A1101	0.205882	0.59
19	12	15	2	Hakka	Taiwan	dbMHC	0.264984	A1101	0.175	0.59
20	13	2	2	Han-Chinese 149	China	dbMHC	0.31411	A1101	0.379	0.59
21	13	2	2	Han-Chinese 572	China	dbMHC	0.311597	A1101	0.118	0.59
41	21	2	2	Minnan	Taiwan	dbMHC	0.294181	A1101	0.784314	0.59
65	39	2	2	Taiwan Han Chinese	Taiwan	AFND	0.295337	A1101	0.295	0.59
66	40	16	2	Thai	Thailand	dbMHC	0.397199	A1101	0.284	0.59
77	51	2	2	Vietnam Hanoi Kinh pop 2	Vietnam	AFND	0.252485	A1101	0.367	0.59
44	22	12	3	Paiwan 51	Taiwan	dbMHC	-0.270916	A2402	0.6	-0.42
51	25	12	3	Rukai	Taiwan	dbMHC	-0.299623	A2402	0.326	-0.42
69	43	12	3	Tsou	Taiwan	dbMHC	-0.242335	A2402	0.145089	-0.42
8	4	6	4	Buriat	Mongolia	dbMHC	0.225987	A2402	0.5	-0.42
10	5	6	4	China Inner Mongolia Region	China	AFND	0.202669	A2402	0.2854	-0.42
27	16	7	4	Japan pop 5	Japan	AFND	0.113132	A2402	0.627551	-0.42
34	18	7	4	Korean 200	South Korea	dbMHC	0.28283	A2402	0.177419	-0.42
52	26	6	4	Russia Tuva pop 2	Russia	AFND	0.238379	A2402	0.135	-0.42
62	36	7	4	South Korea pop 3	South Korea	AFND	0.219053	A2402	0.303	-0.42
71	45	6	4	Tuva	Russia	dbMHC	0.241828	A2402	0.177419	-0.42
15	10	13	5	Filipino	Philippines	dbMHC	-0.0619373	A1101	0.342857	0.59
22	13	13	5	Indonesia Sundanese and Javanese	Indonesia	AFND	0.0164452	A2407	0.276596	-0.67
37	19	13	5	Malay	Malaysia	dbMHC	0.112147	A1101	0.308824	0.59
6	3	20	6	Arab Druze	Israel	dbMHC	0.330202	A0201	0.19	1.61
28	16	10	6	Kenya Luo	Kenya	AFND	0.0240115	A0201	0.155	1.61
32	18	10	6	Kenyan Lowlander	Kenya	dbMHC	0.0244227	A0201	0.274	1.61
56	30	20	6	Saudi Arabia pop 5	Saudi Arabia	AFND	0.191828	A0201	0.263333	1.61
61	35	10	6	South Africa Black	South Africa	AFND	0.122917	A3001	0.481	0.29
70	44	20	6	Tunisia	Tunisia	AFND	0.162708	A0201	0.196	1.61
72	46	10	6	Uganda Kampala pop 2	Uganda	AFND	0.0226175	A0201	0.543	1.61
73	47	20	6	Uganda Kampala	Uganda	AFND	0.217195	A0201	0.391	1.61
74	48	10	6	Ugandan	Uganda	dbMHC	0.21295	A0201	0.17094	1.61
82	56	10	6	Zulu	South Africa	dbMHC	0.131511	A3001	0.362745	0.29
24	14	20	7	Israeli Jews	Israel	dbMHC	0.12218	A0101	0.215	-0.78
29	17	10	7	Kenya Nandi	Kenya	AFND	0.2125	A0101, A0201	0.617925	-0.78, 1.61
31	17	10	7	Kenyan Highlander	Kenya	dbMHC	0.214691	A0101, A0201	0.207	-0.78, 1.61
8	5	10	8	Cameroon Beti	Cameroon	AFND	0.0930445	A2301	0.2633	-0.07
14	9	11	8	Doggon	Mali	dbMHC	0.248758	A2301	0.287346	-0.07
17	11	11	8	Ghana Ga-Adangbe	Ghana	AFND	0.238861	A2301	0.33	-0.07
38	20	11	8	Mali Bandiagara	Mali	AFND	0.250802	A2301	0.602273	-0.07
39	20	11	8	Mandenka	Mali	dbMHC	0.198144	A2301	0.2325	-0.07
57	31	11	8	Senegal Niokholo Mandenka	Senegal	AFND	0.196894	A2301	0.202	-0.07
59	33	10	8	Shona	Zimbabwe	dbMHC	0.125346	A3002	0.64	-0.28
9	5	14	9	China Guangxi Region Maonan	China	AFND	0.61836	A1101	0.27619	0.59
9	5	14	9	China Guizhou Province Bouyei	China	AFND	0.194986	A1101	0.2428	0.59
10	5	14	9	China Guizhou Province Shui	China	AFND	0.310872	A1101	0.275	0.59
10	5	16	9	China Southwest Dai	China	AFND	0.224538	A1101	0.228261	0.59
12	6	14	9	China Yunnan Province Jinuo	China	AFND	0.0963171	A1101	0.32	0.59
6	3	17	10	Atayal	Taiwan	dbMHC	0.0582678	A2402	0.217	-0.42
7	4	17	10	Bunun	Taiwan	dbMHC	-0.121141	A2402	0.214286	-0.42
50	24	17	10	Puyuma 49	Taiwan	dbMHC	0.13801	A2402	0.445455	-0.42
54	28	17	10	Saisiat	Taiwan	dbMHC	0.102012	A2402	0.26	-0.42
48	23	19	11	Peru Titikaka Lake Uro	Peru	AFND	0.744865	A0201	0.584158	1.61
75	49	19	11	USA Arizona Gila River Amerindian	USA	AFND	0.78311	A0201	0.613	1.61
4	2	39	12	American Samoa	American Samoa	dbMHC	0.243803	A2402	0.184049	-0.42
26	15	7	12	Japan Central	Japan	AFND	0.0788631	A2402	0.235409	-0.42
42	21	8	12	Okinawan	Japan	dbMHC	0.139588	A2402	0.474	-0.42
53	27	8	12	Ryukuan	Taiwan	dbMHC	0.348433	A2402	0.336364	-0.42
46	22	1	13	Papua New Guinea Wosera Abelam	Papua New Guinea	AFND	-0.0791513	A2402	0.1756	-0.42
67	41	18	13	Thao	Taiwan	dbMHC	-0.00477215	A2402	0.101	-0.42
78	52	1	13	Yami	Taiwan	dbMHC	0.000125702	A2402	0.546875	-0.42
1	1	3	14	13WS-62 Omani	Oman	Riccio et al.	0.22889	A0201	0.229	1.61
35	19	32	14	Kurdish	Turkey	dbMHC	0.0630141	A2402, A2601	0.862745	-0.42, -0.8
43	21	20	14	Omani	Oman	dbMHC	0.228007	A0201	0.32	1.61
45	22	24	14	Pakistan Brahui	Pakistan	AFND	0.396953	A1101	0.333333	0.59
9	5	5	15	Cape York	Australia	dbMHC	-0.0493302	A3401	0.115094	-1.02
17	11	5	15	Groote Eylandt	Australia	dbMHC	-0.157036	A3401	0.118257	-1.02
79	53	28	15	Yuendumu	Australia	dbMHC	-0.359409	A3401	0.104895	-1.02
47	23	36	16	Pazeh	Taiwan	dbMHC	0.254084	A2402	0.260204	-0.42
60	34	18	16	Siraya	Taiwan	dbMHC	0.0844955	A2402	0.313	-0.42
16	10	9	17	Finn 90	Finland	dbMHC	0.459805	A0201	0.1488	1.61
63	37	9	17	Sweden Northern Sami	Sweden	AFND	0.22516	A0301	0.352	-0.09
5	2	6	18	Amerindian	USA	dbMHC	0.346178	A2402	0.265101	-0.42
40	20	23	18	Mexico Oaxaca Mixtec	Mexico	AFND	0.889085	A0201	0.231959	1.61
76	50	23	18	USA South Dakota Lakota Sioux	USA	AFND	0.671871	A0201	0.317	1.61
11	6	26	19	China Yunnan Bulang	China	AFND	0.36016	A1101	0.289	0.59
11	6	21	19	China Yunnan Hani	China	AFND	0.386008	A1101	0.260638	0.59
12	7	15	19	China Yunnan Province Lisu	China	AFND	0.756492	A1101	0.344444	0.59
12	7	15	19	China Yunnan Province Nu	China	AFND	0.494228	A1101	0.309524	0.59
12	8	21	19	China Yunnan Province Wa	China	AFND	0.323088	A1101	0.468531	0.59
18	12	22	20	Guarani-Kaiowa	Brazil	dbMHC	0.540203	A3101	0.568627	0.22
18	12	22	20	Guarani-Nandewa	Brazil	dbMHC	0.865501	A3101	0.334507	0.22
30	17	10	21	Kenyan 142	Kenya	dbMHC	0.106877	A6802	0.116667	-0.01
81	55	27	21	Zambian	Zambia	dbMHC	0.158857	A3002	0.4	-0.28
9	5	25	22	China Guangdong Province Meizhou Han	China	AFND	0.152667	A1101	0.584	0.59
33	18	29	23	Kimberley	Australia	dbMHC	-0.496745	A3401	0.680556	-1.02
6	3	30	24	Bari	Italy	dbMHC	0.338531	A2402	0.23	-0.42
58	32	31	25	Seri	Mexico	dbMHC	0.988855	A0201	0.228	1.61
80	54	33	26	Yupik	Canada	dbMHC	0.212417	A2402	0.76	-0.42
7	3	34	27	Bulgarian	Bulgaria	dbMHC	0.498825	A0101	0.177	-0.78
68	42	35	28	Toroko	Taiwan	dbMHC	0.110247	A2402	0.470588	-0.42
25	15	37	29	Ivatan	Philippines	dbMHC	0.307515	A2402	0.114	-0.42
5	3	38	30	Ami 97	Taiwan	dbMHC	-0.350852	A2402	0.184	-0.42
4	2	4	31	16WS-52 Kosovo-Albanians	Albania	Riccio et al.	0.329362	A0201	0.0868644	1.61

## Sheet: HLA-B
Pop. Groups (cutoff in percentile)				Population	Country	Source	Predicted promiscuity	Most frequent allele
								Name	Prevalence	Predicted promiscuity
0.01	0.05	0.1	0.15
15	5	1	1	Atayal	Taiwan	dbMHC	-0.076361	B4001	0.196078	0.01
15	5	1	1	Toroko	Taiwan	dbMHC	-0.126008	B4001	0.484848	0.01
30	25	2	2	China Guangdong Province Meizhou Han	China	AFND	0.192374	B5801	0.149466	1.24
9	3	2	2	Chinese	China	dbMHC	0.0414276	B4001	0.20098	0.01
71	3	2	2	Hakka	Taiwan	dbMHC	0.0930438	B4001	0.25	0.01
9	3	2	2	Han-Chinese 149	China	dbMHC	0.0241878	B4001	0.0779817	0.01
9	3	2	2	Han-Chinese 572	China	dbMHC	0.0190699	B4601	0.122	-0.73
9	3	2	2	Minnan	Taiwan	dbMHC	-0.0220539	B4001	0.171717	0.01
9	3	2	2	Taiwan Han Chinese	Taiwan	AFND	0.0365624	B4001	0.088	0.01
14	11	13	3	13WS-31 Croatians	Croatia	Riccio et al.	-7.27951e-05	B5101	0.218	-0.66
2	11	10	3	15WS-12 Greeks	Greece	Riccio et al.	-0.130479	B5101	0.252	-0.66
77	17	13	3	15WS-19 Macedonians	Macedonia	Riccio et al.	-0.165774	B1801, B1805	0.135	-0.32, -0.32
14	11	13	3	16WS-37 Croatians	Croatia	Riccio et al.	-0.00418324	B5101	0.295635	-0.66
2	11	10	3	16WS-44 Greeks	Greece	Riccio et al.	-0.13854	B5101	0.147727	-0.66
79	58	45	3	16WS-52 Kosovo-Albanians	Albania	Riccio et al.	-0.194496	B1801	0.104	-0.32
59	17	13	3	Arab Druze	Israel	dbMHC	-0.135344	B1801, B5001	0.097	-0.32, -0.62
13	11	6	3	Brazilian	Brazil	dbMHC	0.206218	B0801, B1801, B5101	0.22	0.36, -0.32, -0.66
14	11	13	3	Croatian	Croatia	dbMHC	0.000377622	B5101	0.125	-0.66
11	4	4	3	Czech	Czech Republic	dbMHC	0.0540748	B0702	0.175	0.75
13	11	13	3	Madeira	Portugal	AFND	0.030336	B5101	0.238	-0.66
11	4	4	3	Poland	Poland	AFND	0.0853475	B0702	0.272727	0.75
13	11	13	3	Portugal Azores Terceira Island	Portugal	AFND	0.242848	B5101	0.267327	-0.66
19	18	3	4	Ghana Ga-Adangbe	Ghana	AFND	0.326598	B5201	0.1989	-0.73
8	7	6	4	Kenya Luo	Kenya	AFND	0.611516	B5802	0.326531	-0.69
12	8	6	4	Kenya Nandi	Kenya	AFND	0.582694	B5801	0.085	1.24
12	7	6	4	Kenyan 142	Kenya	dbMHC	0.4695	B5301	0.355263	-0.11
12	8	6	4	Kenyan Highlander	Kenya	dbMHC	0.589693	B5801	0.174497	1.24
8	7	6	4	Kenyan Lowlander	Kenya	dbMHC	0.606793	B5802	0.162587	-0.69
54	7	6	4	Shona	Zimbabwe	dbMHC	0.46485	B4501, B5301	0.515	-0.58, -0.11
8	7	6	4	South Africa Black	South Africa	AFND	0.653129	B5802	0.21	-0.69
10	7	6	4	South Africa Natal Zulu	South Africa	AFND	0.764971	B4201	0.12	1.55
12	8	6	4	Uganda Kampala pop 2	Uganda	AFND	0.464842	B4501	0.119	-0.58
41	8	6	4	Ugandan	Uganda	dbMHC	0.383767	B0702, B0801, B1503	0.111	0.75, 0.36, 6.3
39	31	6	4	Zambian	Zambia	dbMHC	0.498592	B4201	0.142857	1.55
10	7	6	4	Zulu	South Africa	dbMHC	0.62327	B4201	0.233333	1.55
78	57	44	5	16WS-15 Russians-Vologda	Russia	Riccio et al.	0.181345	B1501	0.4	1.59
40	12	13	5	Amerindian	USA	dbMHC	0.250431	B3501	0.19	1.73
5	12	5	5	China Inner Mongolia Region	China	AFND	0.148725	B5801	0.1019	1.24
17	9	5	5	China Qinghai Province Hui	China	AFND	-0.00275927	B5101	0.149	-0.66
6	9	9	5	Japan Central	Japan	AFND	0.0780602	B5201	0.29	-0.73
7	9	5	5	Korean 200	South Korea	dbMHC	0.0552427	B5101	0.12069	-0.66
5	12	13	5	Russia Tuva pop 2	Russia	AFND	0.133786	B4002	0.27	0.19
7	9	5	5	South Korea pop 3	South Korea	AFND	0.103049	B1501	0.199	1.59
5	12	13	5	Tuva	Russia	dbMHC	0.132446	B4002	0.0990099	0.19
4	4	4	6	16WS-27 British-Wales	UK	Riccio et al.	0.152889	B0702	0.243523	0.75
4	4	4	6	England North West	UK	AFND	0.16596	B0801	0.1527	0.36
60	10	4	6	Finn 90	Finland	dbMHC	0.398911	B0702	0.54902	0.75
4	4	4	6	Irish	Ireland	dbMHC	0.155954	B0702	0.107	0.75
24	10	4	6	Sweden Southern Sami	Sweden	AFND	0.42001	B0702	0.236	0.75
1	1	3	7	Doggon	Mali	dbMHC	0.723016	B5301	0.218182	-0.11
1	1	3	7	Mali Bandiagara	Mali	AFND	0.729425	B5301	0.349057	-0.11
3	2	7	7	Mandenka	Mali	dbMHC	0.553122	B3501	0.218182	1.73
3	2	7	7	Senegal Niokholo Mandenka	Senegal	AFND	0.551226	B3501	0.17	1.73
72	15	15	8	Bunun	Taiwan	dbMHC	0.0262006	B1301	0.354545	-0.42
67	15	15	8	Rukai	Taiwan	dbMHC	0.181535	B1301	0.105	-0.42
64	15	15	8	Thao	Taiwan	dbMHC	0.302828	B4001	0.0929204	0.01
63	47	15	8	Tsou	Taiwan	dbMHC	0.0296758	B3901	0.122	0.07
32	13	8	9	China Guangxi Region Maonan	China	AFND	-0.0478585	B1301	0.127358	-0.42
16	13	8	9	China Guizhou Province Bouyei	China	AFND	-0.00565191	B4601	0.1424	-0.73
16	13	8	9	China Guizhou Province Shui	China	AFND	-0.160805	B4601	0.0658	-0.73
33	26	25	9	China Southwest Dai	China	AFND	-0.107632	B4601	0.15942	-0.73
18	16	12	9	China Yunnan Province Han	China	AFND	0.0469739	B4601	0.1139	-0.73
49	16	12	9	Thai	Thailand	dbMHC	0.0314756	B4601	0.159	-0.73
27	16	12	9	Vietnam Hanoi Kinh pop 2	Vietnam	AFND	0.368143	B1502	0.358	0.75
53	11	10	10	Georgian	Georgia	dbMHC	-0.0139019	B5101	0.333333	-0.66
42	14	11	10	Omani	Oman	dbMHC	0.247132	B5101	0.1725	-0.66
22	6	14	10	Saudi Arabia Guraiat and Hail	Saudi Arabia	AFND	0.118263	B5001	0.4007	-0.62
31	6	14	10	Saudi Arabia pop 5	Saudi Arabia	AFND	-0.0885731	B5001	0.12	-0.62
51	39	17	11	Filipino	Philippines	dbMHC	0.0533373	B3802	0.216	-0.66
50	38	17	11	Malay	Malaysia	dbMHC	0.0494192	B1801	0.12234	-0.32
68	50	18	12	Pazeh	Taiwan	dbMHC	0.275853	B4001	0.2	0.01
65	48	18	12	Siraya	Taiwan	dbMHC	0.186398	B4002	0.094	0.19
58	44	19	13	Guarani-Kaiowa	Brazil	dbMHC	0.145043	B3505	0.28	1.18
57	43	19	13	Guarani-Nandewa	Brazil	dbMHC	-0.1372	B1504	0.18	-0.73
73	53	41	14	Ivatan	Philippines	dbMHC	0.235276	B1502	0.245098	0.75
70	52	40	14	Puyuma 49	Taiwan	dbMHC	0.159648	B1502	0.211	0.75
45	34	16	15	Cape York	Australia	dbMHC	-0.162019	B1301	0.0874126	-0.42
44	33	16	15	Groote Eylandt	Australia	dbMHC	0.108512	B1301	0.1	-0.42
43	32	30	15	Yuendumu	Australia	dbMHC	0.0508819	B1301	0.125	-0.42
28	24	5	16	China Tibet Region Tibetan	China	AFND	-0.0293248	B5101	0.18	-0.66
6	9	9	16	Japan pop 5	Japan	AFND	-0.00909933	B4403	0.106838	-0.3
76	56	9	16	Okinawan	Japan	dbMHC	0.311803	B3501	0.0621118	1.73
56	42	35	17	Israeli Jews	Israel	dbMHC	-0.121423	B5201	0.0833	-0.73
52	40	10	17	Kurdish	Turkey	dbMHC	-0.239292	B5101	0.158654	-0.66
20	19	20	18	Mexico Oaxaca Mixtec	Mexico	AFND	0.295509	B3501	0.397727	1.73
21	20	21	19	Peru Titikaka Lake Uro	Peru	AFND	0.719809	B3505	0.0674157	1.18
23	21	22	20	Sweden Northern Sami	Sweden	AFND	0.410298	B2705	0.191	-0.03
25	22	23	21	USA Arizona Gila River Amerindian	USA	AFND	0.0364875	B4801	0.254	-0.66
26	23	24	22	USA South Dakota Lakota Sioux	USA	AFND	0.444023	B3501	0.168	1.73
29	14	11	23	Iran Baloch	Iran	AFND	0.0463719	B4006	0.198	-0.64
34	27	26	24	China Yunnan Bulang	China	AFND	0.676386	B1502	0.154	0.75
35	28	27	25	China Yunnan Hani	China	AFND	0.300372	B5201	0.12766	-0.73
36	13	8	26	China Yunnan Province Jinuo	China	AFND	0.16062	B1502	0.144444	0.75
37	29	28	27	China Yunnan Province Wa	China	AFND	0.465303	B1502	0.162037	0.75
38	30	29	28	China Beijing pop 2	China	AFND	0.886054	B1501	0.1221	1.59
46	35	31	29	Kimberley	Australia	dbMHC	-0.117144	B5601	0.1	-0.28
47	36	32	30	Bari	Italy	dbMHC	0.101527	B4002	0.124528	0.19
48	37	33	31	Seri	Mexico	dbMHC	0.783362	B3501	0.097	1.73
55	41	34	32	Yupik	Canada	dbMHC	0.0961443	B4002	0.118	0.19
61	45	36	33	Bulgarian	Bulgaria	dbMHC	-0.363714	B4006	0.173	-0.64
62	46	37	34	Yami	Taiwan	dbMHC	1.30444	B1525	0.1582	3.25
66	49	38	35	Saisiat	Taiwan	dbMHC	-0.0218623	B3901	0.12	0.07
69	51	39	36	Paiwan 51	Taiwan	dbMHC	-0.0222455	B4001	0.186	0.01
74	54	42	37	Ami 97	Taiwan	dbMHC	-0.134409	B4001	0.0972222	0.01
75	55	43	38	American Samoa	American Samoa	dbMHC	0.0156206	B4001	0.109	0.01

## Sheet: HLA-C
Pop. Groups (cutoff in percentile)				Population	Country	Source	Predicted promiscuity	Most frequent allele
								Name	Prevalence	Predicted promiscuity
0.01	0.05	0.1	0.15
1	3	1	1	Doggon	Mali	dbMHC	0.345154	C1601	0.2443	2.06
17	3	1	1	Ghana Ga-Adangbe	Ghana	AFND	0.23382	C0401	0.24	-0.7
1	3	1	1	Mali Bandiagara	Mali	AFND	0.344503	C1601	0.409091	2.06
33	11	6	2	Amerindian	USA	dbMHC	-0.0463059	C0401	0.219626	-0.7
5	8	6	2	China North Han pop 2	China	AFND	0.302401	C0702	0.161905	-0.34
15	8	6	2	China Qinghai Province Hui	China	AFND	0.0766022	C0702	0.148	-0.34
23	22	6	2	China Tibet Region Tibetan	China	AFND	0.180819	C0401, C0702	0.132	-0.7, -0.34
5	8	6	2	Russia Tuva pop 2	Russia	AFND	0.248054	C0401, C0602	0.187	-0.7, -0.56
5	8	6	2	Tuva	Russia	dbMHC	0.247093	C0401, C0602	0.187	-0.7, -0.56
2	7	10	3	13WS-34 Georgians	Georgia	Riccio et al.	0.132419	C0401	0.299	-0.7
3	7	3	3	15WS-12 Greeks	Greece	Riccio et al.	0.229567	C0701	0.165	-0.56
6	4	9	3	16WS-36 French-Montpellier	France	Riccio et al.	0.0902102	C0701	0.389262	-0.56
3	7	3	3	16WS-44 Greeks	Greece	Riccio et al.	0.181166	C0701	0.155556	-0.56
43	36	9	3	Czech	Czech Republic	dbMHC	0.0243976	C0602	0.185	-0.56
50	11	9	3	Finn 90	Finland	dbMHC	0.0220882	C0702	0.232	-0.34
2	7	10	3	Georgian	Georgia	dbMHC	0.136625	C0401	0.224138	-0.7
3	7	3	3	Italy North	Italy	AFND	0.316353	C1203	0.19	2.6
19	6	9	3	Portugal Azores Terceira Island	Portugal	AFND	0.106539	C0401	0.336634	-0.7
6	6	4	3	Uganda Kampala	Uganda	AFND	-0.0190365	C0701	0.223	-0.56
6	6	4	3	Ugandan	Uganda	dbMHC	-0.0133454	C0701	0.245098	-0.56
7	4	9	4	16WS-27 British-Wales	UK	Riccio et al.	0.016873	C0702	0.268229	-0.34
7	4	9	4	England North West	UK	AFND	0.063993	C0701	0.1937	-0.56
7	4	9	4	Irish	Ireland	dbMHC	-0.0622111	C0701	0.227273	-0.56
11	6	10	5	Cameroon Beti	Cameroon	AFND	-0.0470863	C0401	0.2183	-0.7
8	5	4	5	Kenya Luo	Kenya	AFND	-0.183063	C0602	0.225	-0.56
8	5	4	5	Kenya Nandi	Kenya	AFND	-0.136795	C0602	0.287736	-0.56
8	5	4	5	Kenyan 142	Kenya	dbMHC	-0.0967486	C0701	0.148	-0.56
8	5	4	5	Kenyan Highlander	Kenya	dbMHC	-0.135508	C0602	0.267123	-0.56
8	5	4	5	Kenyan Lowlander	Kenya	dbMHC	-0.180952	C0602	0.363636	-0.56
44	5	4	5	Shona	Zimbabwe	dbMHC	-0.114221	C0401	0.186916	-0.7
25	5	4	5	South Africa Black	South Africa	AFND	-0.14603	C0602	0.294	-0.56
20	19	19	5	Uganda Kampala pop 2	Uganda	AFND	-0.181407	C0602	0.284	-0.56
31	28	4	5	Zulu	South Africa	dbMHC	-0.176443	C0602	0.329787	-0.56
12	16	15	6	China Guizhou Province Bouyei	China	AFND	0.333996	C0304	0.1515	1.28
4	2	2	6	China South Han pop 2	China	AFND	0.351338	C0102	0.282946	-0.7
27	25	15	6	China Southwest Dai	China	AFND	0.349241	C0102	0.366	-0.7
16	9	15	6	China Yunnan Province Han	China	AFND	0.294731	C0102	0.1616	-0.7
4	2	2	6	Chinese	China	dbMHC	0.286868	C0702	0.186792	-0.34
4	2	2	6	Hakka	Taiwan	dbMHC	0.407403	C0702	0.318182	-0.34
4	2	2	6	Minnan	Taiwan	dbMHC	0.334266	C0702	0.383333	-0.34
60	13	34	6	Pazeh	Taiwan	dbMHC	0.288701	C0304	0.183	1.28
4	2	2	6	Taiwan Han Chinese	Taiwan	AFND	0.341979	C0102	0.258	-0.7
39	2	2	6	Thai	Thailand	dbMHC	0.20582	C0702	0.217	-0.34
22	21	2	6	Vietnam Hanoi Kinh pop 2	Vietnam	AFND	0.0508843	C0102	0.1243	-0.7
56	12	13	7	Atayal	Taiwan	dbMHC	0.124812	C0702	0.666667	-0.34
54	12	13	7	Toroko	Taiwan	dbMHC	0.126651	C0702	0.47	-0.34
53	44	13	7	Tsou	Taiwan	dbMHC	0.273855	C0304	0.3	1.28
66	16	15	8	American Samoa	American Samoa	dbMHC	0.0160839	C0102	0.16	-0.7
13	16	15	8	China Guizhou Province Shui	China	AFND	-0.0144756	C0102	0.0949	-0.7
9	1	12	9	Japan Central	Japan	AFND	0.402012	C0102	0.15121	-0.7
9	1	12	9	Japan pop 5	Japan	AFND	0.34572	C0102	0.260204	-0.7
10	9	7	9	Korean 200	South Korea	dbMHC	0.377911	C0102	0.17	-0.7
67	48	37	9	Okinawan	Japan	dbMHC	0.327252	C0303	0.159509	1.28
10	9	7	9	South Korea pop 3	South Korea	AFND	0.477046	C0102	0.275281	-0.7
63	15	11	10	Bunun	Taiwan	dbMHC	0.188976	C0304	0.303922	1.28
59	10	5	10	Rukai	Taiwan	dbMHC	0.575055	C0304	0.149	1.28
55	15	11	10	Thao	Taiwan	dbMHC	0.346755	C0304	0.115	1.28
36	30	24	11	Cape York	Australia	dbMHC	-0.310731	C0401	0.12234	-0.7
35	14	8	11	Groote Eylandt	Australia	dbMHC	-0.310426	C0102	0.187	-0.7
34	14	8	11	Yuendumu	Australia	dbMHC	-0.458324	C0401	0.286	-0.7
48	40	17	12	Guarani-Kaiowa	Brazil	dbMHC	0.103721	C0702	0.219048	-0.34
47	39	17	12	Guarani-Nandewa	Brazil	dbMHC	0.235499	C0702	0.205882	-0.34
28	17	14	13	China Yunnan Bulang	China	AFND	-0.12383	C0801	0.253	-0.43
64	17	14	13	Ivatan	Philippines	dbMHC	-0.186378	C0801	0.114943	-0.43
21	20	20	13	USA Arizona Gila River Amerindian	USA	AFND	-0.0834843	C0801	0.142	-0.43
49	41	10	14	Arab Druze	Israel	dbMHC	-0.0462685	C0401	0.519608	-0.7
24	23	16	14	Iran Baloch	Iran	AFND	-0.0869003	C0401	0.2017	-0.7
42	35	16	14	Kurdish	Turkey	dbMHC	0.0886471	C0401	0.375	-0.7
68	49	38	15	15WS-19 Macedonians	Macedonia	Riccio et al.	-0.0834532	C0701, C0706	0.4	-0.56, -0.56
69	50	3	15	16WS-52 Kosovo-Albanians	Albania	Riccio et al.	-0.0626396	C0701	0.150685	-0.56
14	8	7	16	China Inner Mongolia Region	China	AFND	0.220439	C0303	0.166	1.28
18	18	18	17	Mexico Oaxaca Mixtec	Mexico	AFND	-0.326716	C0401	0.272727	-0.7
26	24	21	18	China Guangdong Province Meizhou Han	China	AFND	0.159219	C0702	0.133	-0.34
29	26	2	19	China Yunnan Hani	China	AFND	0.169804	C0702	0.218	-0.34
30	27	22	20	Papua New Guinea Wosera Abelam	Papua New Guinea	AFND	0.0555738	C1502	0.208185	-0.29
32	29	23	21	Zambian	Zambia	dbMHC	-0.101937	C1701	0.155556	-0.56
37	31	25	22	Kimberley	Australia	dbMHC	-0.331989	C0102	0.15	-0.7
38	32	26	23	Bari	Italy	dbMHC	0.248837	C0304	0.31	1.28
40	33	27	24	Malay	Malaysia	dbMHC	-0.0644748	C0801	0.178571	-0.43
41	34	28	25	Filipino	Philippines	dbMHC	-0.00806624	C0702	0.216667	-0.34
45	37	29	26	Yupik	Canada	dbMHC	0.314653	C0304	0.283	1.28
46	38	30	27	Israeli Jews	Israel	dbMHC	-0.000522566	C0602	0.373	-0.56
51	42	31	28	Bulgarian	Bulgaria	dbMHC	-0.124293	C1502	0.190909	-0.29
52	43	32	29	Yami	Taiwan	dbMHC	0.0354009	C0403	0.1535	-0.6
57	13	12	30	Siraya	Taiwan	dbMHC	0.499436	C0304	0.14823	1.28
58	45	33	31	Saisiat	Taiwan	dbMHC	-0.00949949	C0702	0.205882	-0.34
61	10	5	32	Paiwan 51	Taiwan	dbMHC	0.636798	C0304	0.212	1.28
62	46	35	33	Puyuma 49	Taiwan	dbMHC	0.178445	C0801	0.190217	-0.43
65	47	36	34	Ami 97	Taiwan	dbMHC	-0.250836	C0801	0.191	-0.43
